# Supplementary material for: Altered energy metabolism in Fatal Familial Insomnia cerebral organoids is associated with astrogliosis and neuronal dysfunction
Source: PLoS Genet. 2023 Jan 19;19(1):e1010565. doi: 10.1371/journal.pgen.1010565 (PMC9851538; doi:10.1371/journal.pgen.1010565)
Supplement: S1 Dataset — (XLSX) [file pgen.1010565.s008.xlsx]

## Sheet: Sheet1
	DD vs DN	DD vs NN	TSN MV50 CV30	DD 1	DD 2	DD 3	DD 4	DD 5	DN 1	DN 2	DN 3	DN 4	DN 5	NN 1	NN 2	NN 3	NN 4	NN 5	Log2FC vs DD avg	DD 1	DD 2	DD 3	DD 4	DD 5	DN 1	DN 2	DN 3	DN 4	DN 5	NN 1	NN 2	NN 3	NN 4	NN 5	LogFC avg vs DD avg
Group	p-value	p-value	Path	DD	DD	DD	DD	DD	DN	DN	DN	DN	DN	NN	NN	NN	NN	NN	Group	DD	DD	DD	DD	DD	DN	DN	DN	DN	DN	NN	NN	NN	NN	NN	Group	DN Lg2FC	DN -log(p)	NN Lg2FC	NN -log(p)
Serine	2.80436e-06	2.24165e-06	Amino Acids	341206	410983	643769	600990	788473	2.96613e+06	3.1505e+06	2.14395e+06	2.83695e+06	2.67066e+06	1.74288e+06	2.1772e+06	2.0026e+06	1.86986e+06	1.77517e+06	Serine	-0.707252	-0.438817	0.208647	0.109447	0.501166	2.41262	2.49962	1.9443	2.34837	2.26123	1.6455	1.96651	1.84591	1.74696	1.67199	Serine	2.30537	5.55217	1.78028	5.64943
dTDP-glucose	8.7432e-06	2.61249e-06	NDP-Sug	170121	171714	185760	170126	168840	103179	45265.4	77366.3	70469.4	57392	83120.7	92500.5	44655.4	68258.6	70972.1	dTDP-glucose	-0.0268091	-0.0133672	0.100066	-0.0267695	-0.0377176	-0.74823	-1.93689	-1.1636	-1.2983	-1.59445	-1.06009	-0.90584	-1.95647	-1.34429	-1.28805	dTDP-glucose	-1.29289	5.05833	-1.26928	5.58295
Creatinine	2.5741e-05	3.49959e-05	AA-metabolism	639748	531690	321953	498166	547167	81151.4	35975.9	55508	55508	49396.7	90732	36642	87280.9	81341.7	49706.7	Creatinine	0.3334	0.0664831	-0.657254	-0.027478	0.107878	-2.64542	-3.819	-3.19334	-3.19334	-3.36162	-2.48442	-3.79253	-2.54037	-2.64204	-3.35259	Creatinine	-3.19334	4.58938	-2.8765	4.45598
Creatine	6.31052e-05	0.00027115	AA-metabolism	8.19898e+07	7.42768e+07	3.79161e+07	7.16127e+07	7.49822e+07	6.83164e+06	1.5996e+07	1.30641e+06	798635	1.15849e+06	2.26731e+07	7.49615e+06	1.90536e+07	2.16816e+07	1.69529e+07	Creatine	0.266614	0.12408	-0.846019	0.0713854	0.137717	-3.31853	-2.09112	-5.70515	-6.41515	-5.87851	-1.58785	-3.18461	-1.83877	-1.65236	-2.0073	Creatine	-3.7072	4.19993	-1.9556	3.56679
Citrate	0.000115265	0.000276828	TCA	1.34297e+07	1.52539e+07	2.04204e+07	1.5572e+07	1.40898e+07	3.57802e+07	3.10696e+07	4.22629e+07	3.72221e+07	2.81661e+07	2.24232e+07	2.42683e+07	2.31726e+07	2.55161e+07	2.49324e+07	Citrate	-0.230216	-0.0464645	0.374374	-0.0166882	-0.160992	1.18352	0.979865	1.42375	1.24052	0.83832	0.509355	0.623432	0.556783	0.695768	0.662383	Citrate	1.1476	3.9383	0.611149	3.55779
Glucose	0.000240192	0.0159493	Glycolisis	2.91933e+06	5.41893e+06	1.08031e+07	4.90314e+06	6.11017e+06	1.43389e+07	1.71808e+07	1.42745e+07	2.00392e+07	1.76307e+07	6.66003e+06	1.70301e+07	1.70697e+07	1.17203e+07	1.31632e+07	Hexose	-1.04674	-0.154373	0.840989	-0.298673	0.0188329	1.24949	1.51035	1.24299	1.73237	1.54764	0.143148	1.49764	1.50098	0.958555	1.12606	Hexose	1.46878	3.61944	1.12227	1.79726
Glutamate	0.000256583	0.00155118	Amino Acids	4.12337e+07	4.10001e+07	2.88272e+07	3.6078e+07	3.53212e+07	1.8991e+07	2.15506e+07	8.49697e+06	8.1883e+06	7.21666e+06	2.56935e+07	1.14144e+07	1.99483e+07	2.49732e+07	2.03094e+07	Glutamate	0.176242	0.168047	-0.340153	-0.0164633	-0.0470467	-0.942263	-0.759854	-2.10256	-2.15594	-2.33818	-0.506178	-1.67673	-0.871317	-0.547202	-0.845432	Glutamate	-1.50147	3.59077	-0.834229	2.80934
UDP	0.000263286	0.00128434	Nucleotides/Nucelosides	108345	89909.8	316757	39014.9	83985.2	461182	577193	557770	561257	381760	325676	501623	419361	351838	451352	UDP	-0.236023	-0.505104	1.31172	-1.70956	-0.603448	1.85368	2.1774	2.12802	2.13701	1.58101	1.35178	1.97495	1.71654	1.46326	1.8226	UDP	1.9927	3.57957	1.68386	2.89132
Glutamine	0.000272033	0.0441603	Amino Acids	2.63221e+07	2.96167e+07	2.35289e+07	3.41303e+07	29436315	1.85413e+07	1.71133e+07	1.33754e+07	16302789	1.69886e+07	2.23421e+07	2.61413e+07	2.49208e+07	2.34698e+07	2.35527e+07	Glutamine	-0.120085	0.0500477	-0.281928	0.254692	0.0412359	-0.625622	-0.741242	-1.09678	-0.811242	-0.751797	-0.356598	-0.13003	-0.199012	-0.285557	-0.280468	Glutamine	-0.797023	3.56538	-0.248207	1.35497
NADPH	0.000302812	0.00599823	Redox	213022	218249	332281	271219	270887	954250	741359	1.21044e+06	1.24187e+06	690231	724151	488414	332924	581315	820615	NADPH	-0.293773	-0.258804	0.347629	0.0546791	0.0529136	1.86959	1.5054	2.21269	2.24967	1.4023	1.47151	0.903327	0.350418	1.15454	1.65193	NADPH	1.88968	3.51883	1.17468	2.22198
GABA	0.000343163	0.000342819	NT	794209	783064	286538	853287	979662	77204	23142.6	16148.5	26535.5	14119.1	49539	22100.2	17680.8	27817.5	50502.7	GABA	0.103258	0.082869	-1.36754	0.206769	0.406022	-3.25951	-4.99764	-5.51679	-4.80027	-5.71055	-3.89963	-5.06413	-5.386	-4.73219	-3.87183	GABA	-4.55605	3.4645	-4.46282	3.46494
dCMP	0.00034867	0.00100466	Nucleotides/Nucelosides	250069	158485	98523.6	160140	214251	21840.7	21000.6	30830	20096	11235.9	38202.2	35530.2	19948.3	70785.2	25571.8	dCMP	0.504345	-0.153633	-0.839442	-0.138646	0.281319	-3.01289	-3.06948	-2.51558	-3.133	-3.9718	-2.20626	-2.31086	-3.14365	-1.31646	-2.78536	dCMP	-3.06948	3.45759	-2.21363	2.99798
Lysine	0.000588692	0.0699536	Amino Acids	3.41021e+06	3.78206e+06	2.92616e+06	4.36831e+06	3.71669e+06	2.17165e+06	2.4712e+06	1.45742e+06	2.11749e+06	2.07743e+06	2.54456e+06	3.41077e+06	3.41277e+06	2.85646e+06	2.94661e+06	Lysine	-0.0943505	0.0549628	-0.315203	0.262865	0.0298088	-0.745418	-0.558999	-1.3208	-0.781856	-0.809412	-0.516795	-0.094114	-0.0932678	-0.34998	-0.305154	Lysine	-0.822241	3.23011	-0.262878	1.15519
Pyruvate	0.000708833	0.00558709	Glycolysis	17625.3	22708.1	37778.7	144281	39720.1	159735	252345	199188	256211	190049	100498	177854	275624	216323	183277	Pyruvate	-1.57254	-1.20698	-0.472617	1.46062	-0.400321	1.60742	2.26714	1.92587	2.28907	1.85811	0.938901	1.76244	2.39444	2.04493	1.80577	Pyruvate	2.01244	3.14946	1.86316	2.25281
Riboflavin	0.00079762	0.355657	Redox	16408.3	19320.5	34919.5	26330.4	24244.7	63754.4	39560.9	81473.2	63882.4	70100.8	25783.7	43828.5	19379.2	10759.8	115013	Riboflavin	-0.563245	-0.327535	0.526364	0.119064	0	1.39486	0.706409	1.74866	1.39775	1.53176	0.0887897	0.854203	-0.323161	-1.17202	2.24606	Riboflavin	1.39486	3.0982	0.825084	0.448969
Tryptophan	0.000801622	0.00027296	Amino Acids	302677	308924	482114	330792	327997	464538	699338	658779	678573	676309	542944	780039	760831	647298	686966	Tryptophan	-0.21164	-0.182166	0.459958	-0.0834931	-0.0957359	0.40638	0.996573	0.910377	0.953087	0.948265	0.631387	1.15413	1.11816	0.885013	0.970821	Tryptophan	0.858492	3.09603	0.963768	3.5639
Urate	0.00110878	0.00101869	Nucleotides/Nucelosides	168102	87260.2	247360	161686	164374	62699.3	35162.9	34071.1	19721.2	18497.5	13917.3	37088.3	32632	40717.1	50060.7	Urate	0.0202746	-0.925669	0.577545	-0.0358682	-0.0120839	-1.40254	-2.23694	-2.28244	-3.07124	-3.16367	-3.57411	-2.16003	-2.3447	-2.02536	-1.72732	Urate	-2.28417	2.95515	-2.24847	2.99196
Fructose-1,6-BP	0.00149212	0.00433526	Glycolysis	3.43429e+06	3.0598e+06	2.85601e+06	2.20116e+06	1.8042e+06	5.93763e+06	6.34456e+06	5.60545e+06	5.41552e+06	3.51851e+06	6.58114e+06	3.98318e+06	4.04793e+06	5.46862e+06	4.55097e+06	Fructose-1,6-BP	0.362582	0.196008	0.0965722	-0.279166	-0.56607	1.15246	1.24809	1.0694	1.01967	0.397537	1.30091	0.576491	0.599754	1.03375	0.768745	Fructose-1,6-BP	1.00597	2.8262	0.883095	2.36298
Guanine	0.00195302	0.00467457	Nucleotides/Nucelosides	11197.6	38330.9	27942.5	40096.9	22144.4	5075.01	5057.79	3526.64	447.12	3526.64	7514.22	7232.03	6949.85	7232.03	7232.03	Guanine	-1.31927	0.456049	0	0.521033	-0.335515	-2.46097	-2.46588	-2.98609	-5.96565	-2.98609	-1.89476	-1.94999	-2.00741	-1.94999	-1.94999	Guanine	-2.98609	2.70929	-1.94999	2.33026
AMP	0.00227507	0.0155076	Nucleotides/Nucelosides	663518	808030	1.8138e+06	954350	1.42281e+06	2.21528e+06	2.54087e+06	3.76953e+06	2.82956e+06	2.20362e+06	1.68811e+06	2.11115e+06	2.68826e+06	1.58943e+06	1.99321e+06	AMP	-0.771307	-0.487032	0.679505	-0.246923	0.329227	0.967978	1.16581	1.73487	1.32107	0.960361	0.575894	0.898517	1.24716	0.488996	0.81558	AMP	1.25972	2.64301	0.830573	1.80946
NAD+	0.00267704	0.074543	Redox	4.67167e+06	4.99106e+06	3.99507e+06	4.50434e+06	3.69574e+06	6.13567e+06	6.87799e+06	8.71897e+06	8.65394e+06	5.7392e+06	6.11911e+06	5.34139e+06	3.57593e+06	6.36023e+06	7.32188e+06	NAD+	0.0957844	0.191194	-0.129933	0.0431609	-0.242289	0.489067	0.653833	0.996004	0.985203	0.392695	0.485168	0.289061	-0.289836	0.540924	0.74406	NAD+	0.724874	2.57235	0.393828	1.12759
Isocitrate	0.0026859	0.00702832	TCA	646661	1.03236e+06	1.6842e+06	1.9696e+06	1.20385e+06	2.24851e+06	2.65191e+06	4.0165e+06	3.78865e+06	2.74476e+06	1.92566e+06	2.44986e+06	2.02979e+06	2.47226e+06	2.33597e+06	Isocitrate	-1.01555	-0.340679	0.36543	0.591276	-0.118969	0.782342	1.0204	1.61931	1.53506	1.07005	0.558724	0.906069	0.634701	0.919202	0.837394	Isocitrate	1.24101	2.57091	0.778613	2.15315
1,3-BPG	0.00283018	0.00152088	Glycolysis	174178	97937.1	168028	122950	135760	314100	349016	478850	546549	237651	469470	345818	225899	496749	353420	1,3-BPG	0.317504	-0.513131	0.265641	-0.184993	-0.042005	1.16817	1.32023	1.77651	1.96729	0.765787	1.74797	1.30696	0.69262	1.82946	1.33833	1,3-BPG	1.46267	2.54819	1.43636	2.8179
Malate	0.00329693	0.00152773	TCA	2.79893e+07	2.8282e+07	2.66836e+07	2.84017e+07	3.05746e+07	4.48092e+07	2.93713e+07	4.18411e+07	4.29801e+07	4.07492e+07	3.53849e+07	3.3752e+07	3.59535e+07	3.05065e+07	3.71566e+07	Malate	-0.0203188	-0.00530576	-0.0892369	0.000787065	0.10714	0.658602	0.0492164	0.559727	0.598476	0.52158	0.317942	0.249782	0.34094	0.103926	0.388428	Malate	0.493009	2.48189	0.283524	2.81595
Putrescine	0.00371764	0.0147906	Amine	40525.6	41975.6	89973.4	55791.8	192028	155474	261325	205803	292129	263097	129978	207702	209850	166279	213575	Putrescine	-1.05257	-1.00185	0.0981001	-0.591345	1.19184	0.887199	1.63638	1.29179	1.79714	1.64612	0.628794	1.30504	1.31989	0.984137	1.34527	Putrescine	1.48666	2.42973	1.14177	1.83001
6-Phosphogluconate	0.00386962	0.00385243	PPP	252478	181193	147946	271589	188838	424932	362297	815287	596236	499373	304941	373592	268437	395061	393457	6-Phosphogluconate	0.276738	-0.201886	-0.494349	0.382011	-0.142266	1.02781	0.797757	1.96789	1.51647	1.2607	0.549115	0.842048	0.365168	0.922657	0.91679	6-Phosphogluconate	1.37254	2.41233	0.735925	2.41427
Xylulose-5P	0.00403548	0.0500656	PPP	142817	93717.4	89337.1	129442	96632.4	401101	140368	459203	294200	400801	253104	117124	189907	157273	136356	Xylulose-5P	0.371573	-0.23621	-0.305267	0.229703	-0.192021	1.86137	0.346619	2.05653	1.4142	1.86029	1.19713	0.0854427	0.782692	0.510668	0.304782	Xylulose-5P	1.61926	2.39411	0.629309	1.30046
UTP	0.0040961	0.00513286	Nucleotides/Nucelosides	5.2811e+06	5.22658e+06	5.41221e+06	4.79494e+06	4.43047e+06	1.13986e+07	1.01134e+07	7.66448e+06	9.15932e+06	5.96374e+06	1.31533e+07	7.66152e+06	6.82942e+06	1.32821e+07	1.00553e+07	UTP	0.070549	0.0555798	0.10593	-0.0687765	-0.18283	1.1805	1.00791	0.607899	0.864951	0.245928	1.38706	0.607342	0.441474	1.40113	0.999601	UTP	0.817004	2.38763	1.01969	2.28964
Acetylcholine	0.00443857	0.00746498	NT	50208.3	33708.4	88190.3	7066.21	18036.3	394980	3.29472e+06	4.13125e+06	5.80464e+06	5.35393e+06	1.14299e+06	897957	1.93915e+06	890340	3.21944e+06	Acetylcholine	0.348196	-0.226621	1.16089	-2.48072	-1.12883	3.32398	6.38428	6.71071	7.20133	7.08473	4.85694	4.50885	5.61955	4.49656	6.35094	Acetylcholine	6.58857	2.35276	5.35832	2.12697
GSH	0.00611507	0.0162373	Redox	4.86987e+06	4.43563e+06	3.49373e+06	3.75001e+06	4.55299e+06	6.92109e+06	6.23569e+06	7.99748e+06	8.59147e+06	4.73776e+06	8.32109e+06	4.15592e+06	5.78636e+06	7.57965e+06	7.04536e+06	GSH	0.206489	0.0717441	-0.272628	-0.170502	0.109418	0.713604	0.563155	0.92215	1.02551	0.166809	0.979378	-0.0222274	0.455261	0.844737	0.739279	GSH	0.708511	2.2136	0.640183	1.78948
UDP-GlcNAc	0.00633842	0.00137549	NDP-Sug	672039	626876	951766	342540	384632	1.99644e+06	1.36667e+06	1.34975e+06	1.1249e+06	955635	1.79246e+06	1.56042e+06	912920	1.58484e+06	1.55827e+06	UDP-GlcNAc	0.174272	0.0739078	0.676335	-0.798001	-0.630792	1.74509	1.19832	1.18035	0.91745	0.682187	1.5896	1.38959	0.616216	1.41199	1.38761	UDP-GlcNAc	1.18986	2.19802	1.31499	2.86154
Glycerol-3P	0.00682834	0.0145925	Glycolysis	3.13976e+07	2.60053e+07	1.17858e+07	1.69508e+07	1.41807e+07	3.97073e+06	1.21513e+07	3.88996e+06	3.12598e+06	2.89879e+06	1.1934e+07	4.02382e+06	6.89352e+06	1.01793e+07	5.04639e+06	Glycerol-3P	0.646043	0.374196	-0.767562	-0.243261	-0.500688	-2.33714	-0.723498	-2.36679	-2.68223	-2.79109	-0.74954	-2.31797	-1.5413	-0.978976	-1.99129	Glycerol-3P	-1.94599	2.16568	-1.39762	1.83587
Proline	0.00782782	0.851804	Amino Acids	80207.5	135542	176609	110151	169749	88443.5	41672.9	24253.3	85460.5	39303.2	185985	121866	83075.7	120377	137220	Proline	-0.745278	0.0116516	0.393473	-0.287609	0.336315	-0.604258	-1.68991	-2.47084	-0.653758	-1.77437	0.468099	-0.141788	-0.694588	-0.159532	0.0294079	Proline	-1.26806	2.10636	-0.0518552	0.0696605
Threonine	0.00791107	0.0375401	Amino Acids	4.23266e+06	5.71333e+06	6.68337e+06	5.94807e+06	6.54492e+06	8.26704e+06	8.50658e+06	6.44349e+06	7.73971e+06	8.22259e+06	6.83132e+06	8.3728e+06	6.97898e+06	6.43122e+06	7.31612e+06	Threonine	-0.460563	-0.0277956	0.19845	0.0302958	0.168248	0.505244	0.546453	0.145716	0.410153	0.497466	0.230037	0.523584	0.26089	0.142966	0.328951	Threonine	0.427969	2.10176	0.30308	1.4255
dCDP	0.00804146	0.337611	Nucleotides/Nucelosides	40289	23159.5	30319.1	25665	8892.55	40277.9	60049	50910.1	39050.6	64262.8	33153.6	46233.3	19967.7	21089.4	47842.8	dCDP	0.650582	-0.1482	0.240422	0	-1.52913	0.650185	1.22634	0.988148	0.605541	1.32418	0.369364	0.84913	-0.362135	-0.283286	0.898498	dCDP	0.988148	2.09467	0.391119	0.471583
Phenylalanine	0.00823223	0.00180161	Amino Acids	2.14319e+06	2.49063e+06	3.69953e+06	2.90169e+06	2.42865e+06	4.28624e+06	6.13118e+06	3.39768e+06	4.25485e+06	4.7153e+06	3.52271e+06	5.71058e+06	5.86988e+06	5.03013e+06	4.88797e+06	Phenylalanine	-0.350589	-0.13384	0.436995	0.0865481	-0.170191	0.649365	1.16582	0.314202	0.638761	0.787003	0.36634	1.06329	1.10298	0.880249	0.838888	Phenylalanine	0.737753	2.08448	0.872808	2.74434
ADP	0.00974808	0.000525711	Nucleotides/Nucelosides	2.05613e+06	1.73971e+06	2.41662e+06	1.86356e+06	1.98758e+06	2.28711e+06	3.81022e+06	3.76675e+06	3.51438e+06	2.49866e+06	2.97729e+06	2.88239e+06	2.94465e+06	2.89196e+06	3.6811e+06	ADP	0.0307816	-0.210302	0.263846	-0.111083	-0.0181321	0.18438	0.920725	0.904173	0.804124	0.312008	0.564853	0.518115	0.54895	0.5229	0.870989	ADP	0.657802	2.01108	0.611663	3.27925
Methionine	0.0104449	0.0123656	Amino Acids	593128	771721	1.18962e+06	826362	675043	1.22579e+06	1.73071e+06	1.01675e+06	1.28162e+06	1.39753e+06	883721	1.80462e+06	1.53254e+06	1.45851e+06	1.31575e+06	Methionine	-0.451669	-0.0719329	0.552415	0.026761	-0.265032	0.595628	1.09328	0.325882	0.659888	0.784791	0.123579	1.15361	0.917841	0.84641	0.6978	Methionine	0.713863	1.9811	0.786341	1.90778
Hypoxanthine	0.0144093	0.0322469	Nucleotides/Nucelosides	212096	196228	260142	206544	252509	312993	378191	861907	1.00565e+06	662388	326803	203020	354485	302142	313959	Hypoxanthine	-0.0884342	-0.200624	0.20615	-0.126702	0.163183	0.472978	0.745965	1.93438	2.15691	1.55452	0.535271	-0.151528	0.652573	0.422076	0.477426	Hypoxanthine	1.51442	1.84136	0.412205	1.49151
GDP	0.0185255	0.0162083	Nucleotides/Nucelosides	304900	279876	426924	196775	377558	350082	727643	900757	1.02325e+06	502067	678173	432866	373326	641869	533443	GDP	-0.0570885	-0.180632	0.428557	-0.688877	0.251275	0.142271	1.19781	1.50571	1.68967	0.662459	1.09623	0.448497	0.235014	1.01686	0.749911	GDP	1.1435	1.73223	0.745829	1.79026
NADP+	0.018581	0.00414025	Redox	201908	169143	275916	157482	107422	168093	396916	442331	418501	323694	294574	368850	263387	317385	391441	NADP+	0.146797	-0.10866	0.597329	-0.211716	-0.763611	-0.11764	1.12193	1.27823	1.19833	0.827731	0.691728	1.01614	0.530284	0.799333	1.10189	NADP+	0.940071	1.73093	0.842952	2.38297
Acetyl-CoA	0.0189751	0.273828	Glycolysis	91192	112029	56329.7	28757.3	71851.8	112006	168390	272336	252974	105264	128152	63507.3	62603	132988	95138.3	Acetyl-CoA	0.34027	0.637164	-0.354741	-1.32471	-0.00361325	0.636868	1.2251	1.91868	1.81228	0.547296	0.831146	-0.181715	-0.202406	0.884591	0.401389	Acetyl-CoA	1.33877	1.72182	0.42156	0.562523
Valine	0.0212459	0.120767	Amino Acids	1.23886e+06	1.48868e+06	1.39614e+06	1.49511e+06	1.85676e+06	4.74272e+06	1.40891e+06	6.63219e+06	2.75234e+06	5.33952e+06	2.26959e+06	3.37723e+06	1.49058e+06	1.40318e+06	2.13515e+06	Valine	-0.271237	-0.00621643	-0.0988127	0	0.312537	1.66546	-0.0856748	2.14923	0.880404	1.83646	0.60218	1.17559	-0.00437516	-0.0915584	0.514082	Valine	1.48157	1.67273	0.514082	0.918052
Acetylcarnitine	0.0217475	0.755711	FA Met	4.43624e+06	3.56592e+06	2.21305e+06	3.29998e+06	2.49611e+06	2.4435e+06	8.43773e+06	8.32195e+06	9.5469e+06	6.07388e+06	4.05771e+06	2.5115e+06	2.85688e+06	3.27013e+06	4.13706e+06	Acetylcarnitine	0.470247	0.155184	-0.533053	0.0433656	-0.359409	-0.390141	1.39776	1.37783	1.57594	0.923526	0.341573	-0.350543	-0.164649	0.030255	0.369515	Acetylcarnitine	1.12099	1.66259	0.0722247	0.121644
Citrulline	0.0220035	0.0019506	Amino Acids	78688.5	128319	146913	118343	178641	82670.4	112369	35797.2	71264.4	46389.6	18632.3	62050.9	41994.3	49716.7	63281.5	Citrulline	-0.726295	-0.0207826	0.174443	-0.137544	0.456547	-0.655077	-0.212279	-1.8626	-0.869267	-1.48865	-2.80464	-1.069	-1.63225	-1.38872	-1.04066	Citrulline	-0.90133	1.65751	-1.46565	2.70983
FAD	0.022877	0.0246552	Redox	112902	110950	118962	143230	173148	223207	177404	297477	432640	199525	216321	162680	141367	236786	191429	FAD	-0.2237	-0.248864	-0.148269	0.119564	0.393236	0.759612	0.428268	1.17401	1.7144	0.597799	0.714407	0.303272	0.100673	0.844814	0.538039	FAD	1.01293	1.6406	0.525077	1.60809
Histidine	0.024599	0.00377944	Amino Acids	1.09605e+06	1.35522e+06	1.48302e+06	1.15375e+06	1.32203e+06	1.84943e+06	2.08735e+06	1.13385e+06	1.86026e+06	2.05452e+06	1.47693e+06	2.40447e+06	2.25316e+06	1.81578e+06	2.05687e+06	Histidine	-0.226103	0.0801188	0.210125	-0.152076	0.0443396	0.528668	0.703259	-0.177175	0.53709	0.680394	0.204187	0.907309	0.813542	0.502175	0.682037	Histidine	0.487245	1.60908	0.642628	2.42257
NAAG	0.0246619	0.403021	NT	2.92118e+06	5.28546e+06	1.5261e+06	5.17519e+06	6.51725e+06	1.82325e+06	3.33122e+06	521473	611000	602212	6.16193e+06	676734	2.55423e+06	4.48933e+06	1.62942e+06	NAAG	-0.552756	0.302722	-1.48946	0.272305	0.604955	-1.2328	-0.363258	-3.03864	-2.81006	-2.83097	0.524075	-2.66265	-0.746418	0.0671904	-1.39495	NAAG	-1.63691	1.60797	-0.465956	0.394672
UDP-glucose	0.0254081	0.00806461	NDP-Sug	3.99e+06	3.96459e+06	3.90605e+06	2.62191e+06	3.17602e+06	5.90071e+06	4.59403e+06	5.5999e+06	4.87153e+06	3.52435e+06	6.88766e+06	4.85365e+06	4.11979e+06	5.84865e+06	5.40932e+06	UDP-glucose	0.176019	0.166802	0.145342	-0.429749	-0.153147	0.74052	0.379392	0.665032	0.464006	-0.00301083	0.963645	0.458702	0.222203	0.727735	0.615077	UDP-glucose	0.471855	1.59503	0.618939	2.09342
Ribulose-5P	0.0259262	0.0659471	PPP	49254.4	31167.2	31775.4	12174.4	12666.9	48400.6	64512.4	82694.2	43224.3	40982.7	51792.7	32607.2	50657.4	34849.7	58557.7	Ribulose-5P	0.845674	0.185448	0.213331	-1.17073	-1.11351	0.820446	1.235	1.59321	0.657262	0.580436	0.918169	0.250611	0.886192	0.346567	1.09528	Ribulose-5P	1.02989	1.58626	0.737392	1.1808
Tyrosine	0.0271573	0.0179215	Amino Acids	2.34324e+06	2.98914e+06	4.66803e+06	3.43467e+06	2.80649e+06	4.31645e+06	6.27924e+06	4.06756e+06	4.37637e+06	4.75123e+06	3.57906e+06	6.26267e+06	7.7909e+06	5.07607e+06	5.39203e+06	Tyrosine	-0.471185	-0.11996	0.523123	0.0804802	-0.210926	0.410152	0.950897	0.324471	0.430043	0.548609	0.139889	0.947085	1.2621	0.64402	0.731138	Tyrosine	0.550714	1.56611	0.790916	1.74663
Cylic-Di-AMP	0.028509	0.00808054	Nucleotides/Nucelosides	1087.65	759.078	511.162	1757.5	471.048	2755.9	1509.32	965.94	2584.4	2292.99	3380.1	1394.27	2549.69	3692.31	5096.7	Cylic-Di-AMP	0.245772	-0.273127	-0.843595	0.938077	-0.9615	1.58708	0.718449	0.0745586	1.49438	1.32178	1.88162	0.604058	1.47488	2.00908	2.47412	Cylic-Di-AMP	1.14013	1.54502	1.81278	2.09256
Spermine	0.0295092	0.846176	Amine	1.47529e+06	1.24775e+06	789280	1.25458e+06	958408	727965	2.98796e+06	2.86447e+06	3.39955e+06	2.15786e+06	1.43192e+06	988304	980902	1.14991e+06	1.32536e+06	Spermine	0.365572	0.123907	-0.536818	0.131779	-0.256715	-0.653485	1.38373	1.32284	1.56992	0.914172	0.322526	-0.2124	-0.223245	0.00609619	0.210962	Spermine	1.08408	1.53004	0.0375788	0.0725395
αKG	0.0308754	0.991732	TCA	1.21404e+07	1.1409e+07	1.9719e+07	1.64685e+07	2.53299e+07	2.82684e+07	2.03879e+07	6.83199e+07	5.13558e+07	3.42915e+07	1.75347e+07	2.04612e+07	1.60829e+07	1.45642e+07	1.65707e+07	αKG	-0.486851	-0.576497	0.212916	-0.0469594	0.574175	0.732521	0.261047	2.00564	1.59386	1.01118	0.0435438	0.266223	-0.0811376	-0.224241	-0.0380324	αKG	1.25213	1.51039	0.00249007	0.00360569
PEP	0.0329413	0.190796	Glycolysis	273409	193970	339189	370363	208323	285100	470943	584410	406973	749509	489980	293353	301846	362278	301574	PEP	-0.0190892	-0.514315	0.291938	0.41879	-0.411331	0.0413183	0.7654	1.07683	0.554783	1.43579	0.82257	0.082486	0.123663	0.386946	0.122359	PEP	0.850007	1.48226	0.336404	0.719432
FMN	0.0335635	0.918237	Redox	36806.5	43708.6	70572.4	35521.5	68097.2	57228.2	65840.5	137528	139690	96731.1	78477.9	37427	60544.1	36916.9	47151.5	FMN	-0.468873	-0.220917	0.47027	-0.520142	0.418761	0.167892	0.370142	1.43282	1.45532	0.925145	0.623452	-0.444756	0.249152	-0.464554	-0.111531	FMN	0.964461	1.47413	0.032545	0.0370451
NADH	0.0363669	0.0116761	Redox	1.73863e+06	1.73833e+06	1.41074e+06	1.223e+06	986480	1.05528e+06	1.06425e+06	1.04173e+06	1.14875e+06	673615	1.01579e+06	811877	685661	914152	1.04989e+06	NADH	0.292633	0.292387	-0.00887076	-0.214891	-0.524957	-0.427692	-0.415485	-0.446344	-0.305257	-1.07532	-0.48271	-0.805985	-1.04975	-0.634813	-0.435079	NADH	-0.510054	1.43929	-0.664593	1.9327
cAMP	0.0373383	0.00051921	Nucleotides/Nucelosides	201908	155954	135412	217983	129792	181888	49750.5	51631.2	107039	72480.9	65112.7	57309	71479.7	79889.1	53718.7	cAMP	0.263438	-0.109143	-0.312903	0.373953	-0.374062	0.112792	-1.75748	-1.70395	-0.65213	-1.21459	-1.36925	-1.55343	-1.23465	-1.07419	-1.64676	cAMP	-0.861832	1.42785	-1.36065	3.28466
GlcN6P	0.0401578	0.219817	AA-metabolism	42734.1	72579.5	31301.8	34377.6	25460.4	48232.8	68540.4	70650.8	59907.5	84291.7	75232.4	45251.1	37313.2	48255	79325.1	GlcN6P	0.0495717	0.813745	-0.399569	-0.264346	-0.697563	0.224198	0.731138	0.774891	0.536921	1.02957	0.865538	0.132136	-0.146131	0.224863	0.941962	GlcN6P	0.683729	1.39623	0.467052	0.657938
Uridine	0.0441485	0.0524759	Nucleotides/Nucelosides	101158	85277.9	233366	132255	175796	165106	222734	296756	598507	421368	266401	205120	158829	256622	217035	Uridine	-0.525111	-0.771474	0.680877	-0.138396	0.272183	0.181673	0.613606	1.02756	2.03965	1.53336	0.871882	0.494751	0.125753	0.817929	0.576211	Uridine	1.22761	1.35508	0.601032	1.28004
UDP-glucuronate	0.049139	0.085812	NDP-Sug	784848	921473	1.30427e+06	670549	592837	2.52375e+06	1.08842e+06	1.85757e+06	1.40882e+06	978987	1.23644e+06	1.28437e+06	761608	1.26557e+06	1.32007e+06	UDP-glucuronate	-0.123167	0.108362	0.609593	-0.350236	-0.527945	1.56192	0.348578	1.11976	0.720836	0.19571	0.532545	0.587411	-0.16653	0.566138	0.626962	UDP-glucuronate	0.878497	1.30857	0.457305	1.06645
Guanosine	0.0505601	0.14658	Nucleotides/Nucelosides	105585	112971	68364.8	67796.9	22847.9	27613.9	33595.2	27383.4	65585.9	12417	31598.5	41254.3	68974	46772.5	50291.1	Guanosine	0.483604	0.581155	-0.143474	-0.155508	-1.72466	-1.45134	-1.16847	-1.46342	-0.203341	-2.60442	-1.25687	-0.872181	-0.130675	-0.691067	-0.586425	Guanosine	-1.18038	1.29619	-0.660378	0.833926
2/3pg pool	0.0524988	0.535384	Glycolysis	2.54145e+06	2.24333e+06	3.90961e+06	2.86058e+06	4.27238e+06	4.01436e+06	2.96326e+06	7.48688e+06	7.24001e+06	5.14193e+06	3.11703e+06	4.46753e+06	3.07673e+06	2.90449e+06	3.8568e+06	2/3pg pool	-0.316769	-0.496778	0.304606	-0.146112	0.43262	0.342752	-0.0952338	1.24195	1.19357	0.69989	-0.0222481	0.497058	-0.0410189	-0.124135	0.284986	2/3pg pool	0.762312	1.27985	0.138539	0.271335
Serotonin	0.0537121	0.312253	NT	20336.9	21811.3	18291.9	22792	34594.6	20153.4	19919.7	6967.98	15960.5	11790.6	15022.7	19116.6	22636.2	22128.8	21722.3	Serotonin	-0.212567	-0.111591	-0.365464	-0.0481368	0.553881	-0.22564	-0.242469	-1.75785	-0.562164	-0.999025	-0.649527	-0.301839	-0.0580349	-0.0907409	-0.117487	Serotonin	-0.655706	1.26993	-0.227655	0.505494
F6P	0.0564662	0.00293022	Glycolysis	129258	185335	115615	99886.8	76001.7	312523	178928	137916	254224	147746	258062	199633	216576	225301	331241	F6P	0.0926365	0.612515	-0.068292	-0.279253	-0.673516	1.36634	0.561759	0.186173	1.06848	0.285502	1.0901	0.719732	0.837253	0.894238	1.45026	F6P	0.766897	1.24821	1.02199	2.5331
CoA	0.061324	0.153544	Redox	192461	204510	198294	198259	222037	224583	324848	727598	376196	311659	388107	187304	191713	281679	258224	CoA	-0.0777106	0.00989548	-0.0346383	-0.0348911	0.128525	0.144972	0.67749	1.84087	0.88921	0.617693	0.934179	-0.116892	-0.0833261	0.471776	0.346349	CoA	0.952169	1.21237	0.364014	0.813766
dAMP	0.0632967	0.000694539	Nucleotides/Nucelosides	203019	182685	279406	220487	288079	136072	53952.7	265787	117146	164182	155401	85624.8	83056.3	95570.4	78201.8	dAMP	-0.209417	-0.361675	0.251326	-0.0903419	0.295431	-0.786662	-2.12127	0.179237	-1.00272	-0.515735	-0.595042	-1.45493	-1.49887	-1.2964	-1.58576	dAMP	-0.671023	1.19862	-1.23724	3.1583
Leucine	0.0638746	0.000602009	Amino Acids	72594.2	108241	108921	128391	107817	110059	172919	131867	156498	115817	152921	249626	202396	197614	219916	Leucine	-0.535109	0.041213	0.0502435	0.287503	0.0355518	0.0652459	0.717057	0.326045	0.573105	0.138809	0.539755	1.24673	0.944147	0.909648	1.06391	Leucine	0.38568	1.19467	0.959027	3.2204
Lactate	0.0736244	0.00316664	Glycolysis	4.71427e+07	4.62012e+07	7.60914e+07	5.10718e+07	5.35529e+07	8.61276e+07	7.19151e+07	5.7664e+07	6.03618e+07	7.57592e+07	7.98752e+07	8.57603e+07	8.99906e+07	7.16413e+07	7.83746e+07	Lactate	-0.217457	-0.246562	0.473242	-0.101965	-0.0335273	0.651983	0.391803	0.0731778	0.139143	0.466929	0.543256	0.645817	0.715282	0.386299	0.515894	Lactate	0.360376	1.13298	0.565715	2.4994
Fumarate	0.0740576	0.271644	TCA	3.34352e+07	2.35913e+07	4.5719e+07	3.93241e+07	4.70712e+07	4.97096e+07	2.55176e+07	7.75883e+07	7.39332e+07	7.42772e+07	3.75937e+07	3.47512e+07	3.23018e+07	2.29686e+07	3.22312e+07	Fumarate	-0.178092	-0.681207	0.273332	0.0559521	0.315385	0.394066	-0.567969	1.03638	0.966763	0.97346	-0.00897099	-0.122397	-0.227844	-0.719795	-0.231001	Fumarate	0.670428	1.13043	-0.242772	0.566
ATP	0.0792686	0.221917	Nucleotides/Nucelosides	3.08604e+07	3.17952e+07	2.02246e+07	2.93508e+07	2.34763e+07	2.52207e+07	2.45378e+07	2.02296e+07	2.15383e+07	1.48195e+07	2.87812e+07	1.59056e+07	1.53021e+07	2.81888e+07	2.32387e+07	ATP	0.185259	0.228311	-0.424389	0.112902	-0.209292	-0.105892	-0.145494	-0.424034	-0.333595	-0.873	0.084629	-0.770963	-0.82677	0.054622	-0.223967	ATP	-0.351735	1.1009	-0.284537	0.653809
Cytidine	0.0882082	0.0140926	Nucleotides/Nucelosides	5427.43	6924.29	2086.55	3623.25	2316.41	3970.73	11570	45498.5	13321.6	15924.3	9166.27	9155.1	9131.14	13380.3	4942.7	Cytidine	0.413262	0.764658	-0.965888	-0.169722	-0.815117	-0.0376043	1.50531	3.48074	1.70869	1.96615	1.16933	1.16757	1.16379	1.71503	0.278291	Cytidine	2.14748	1.05449	1.16757	1.85101
PRPP	0.0889871	0.0222042	PPP	97378.9	121116	43155.3	85294.9	23334	175175	113653	205126	85914.7	83887.5	285333	140461	78355.7	242006	200617	PRPP	0.394995	0.709706	-0.779077	0.203845	-1.66618	1.24211	0.617954	1.46983	0.214291	0.179841	1.94596	0.923486	0.0814248	1.70836	1.43776	PRPP	0.842041	1.05067	1.3544	1.65357
Itaconate	0.0893979	0.962606	TCA	2.09317e+06	1.75345e+06	2.38814e+06	2.44415e+06	3.32226e+06	2.00953e+06	3.37589e+06	3.37589e+06	3.37589e+06	4.74225e+06	2.71585e+06	2.82989e+06	2.14245e+06	1.61303e+06	2.61652e+06	Itaconate	-0.197482	-0.452981	-0.00728799	0.0261585	0.468989	-0.256316	0.492093	0.492093	0.492093	0.982396	0.178228	0.237569	-0.163914	-0.573406	0.124474	Itaconate	0.492093	1.04867	-0.0100657	0.0165513
ITP	0.0911943	0.345597	Nucleotides/Nucelosides	1.4893e+07	1.57484e+07	9.61736e+06	13482092	1.00585e+07	1.06669e+07	1.11367e+07	9.82341e+06	1.10673e+07	6.26013e+06	1.35792e+07	7.39394e+06	8.34254e+06	1.38501e+07	1.15128e+07	ITP	0.223023	0.303595	-0.407902	0.0794299	-0.343205	-0.25847	-0.19629	-0.377319	-0.205315	-1.02735	0.0897884	-0.787198	-0.613057	0.118281	-0.148376	ITP	-0.382102	1.04003	-0.222566	0.46143
Norepinephrine	0.0957608	0.238504	NT	301184	394970	548063	368475	610435	335164	459940	216371	242038	289123	299857	416027	365174	281753	441346	Norepinephrine	-0.561946	-0.170847	0.301751	-0.271023	0.457248	-0.407722	0.0488555	-1.03909	-0.877354	-0.620904	-0.568316	-0.0959131	-0.284005	-0.658158	-0.010681	Norepinephrine	-0.527192	1.01881	-0.301265	0.622504
dATP	0.10127	0.106076	Nucleotides/Nucelosides	129536	125179	58679.8	164098	123863	113483	72372.3	87189.7	93410.3	42702.7	103405	52770.3	44694.2	113778	87534.1	dATP	0.107063	0.0577017	-1.03535	0.448263	0.0424589	-0.0838145	-0.73278	-0.464061	-0.364637	-1.49389	-0.217983	-1.18849	-1.42813	-0.0800649	-0.458372	dATP	-0.555561	0.99452	-0.58037	0.974382
Asparagine	0.113265	0.0157305	Amino Acids	470316	757394	584305	831617	848152	655523	305035	546337	524460	612091	537310	353270	535321	426590	309063	Asparagine	-0.570334	0.117079	-0.257242	0.251955	0.280358	-0.0913183	-1.19499	-0.354173	-0.413131	-0.190218	-0.37821	-0.983193	-0.383561	-0.711113	-1.17606	Asparagine	-0.401544	0.945906	-0.691896	1.80326
Glycine	0.140284	0.77547	Amino Acids	16284.2	11503.2	12522.9	11814.6	6948.05	11804.8	9059.61	25801.7	36608.9	18425.6	2657.25	7939.26	20492.1	22029	11818.1	Glycine	0.462902	-0.0385317	0.0839981	0	-0.765887	-0.00119537	-0.383046	1.1269	1.63163	0.641146	-2.15256	-0.57349	0.794504	0.898838	0.000433819	Glycine	0.783761	0.852992	0.136519	0.110435
GTP	0.142531	0.424509	Nucleotides/Nucelosides	1.26683e+07	1.18172e+07	7.32785e+06	9.95777e+06	9.42215e+06	7.87433e+06	1.06534e+07	8.37487e+06	8.65961e+06	5.01169e+06	1.27904e+07	5.92735e+06	5.69895e+06	1.15658e+07	7.93539e+06	GTP	0.307199	0.206863	-0.482565	-0.0401336	-0.119899	-0.378799	0.0572817	-0.289889	-0.241653	-1.03066	0.321034	-0.788569	-0.845259	0.175832	-0.367654	GTP	-0.335405	0.846091	-0.221148	0.372113
Thymine	0.147937	0.113168	Nucleotides/Nucelosides	20913.2	17938.8	18451.4	11404.6	37064.1	17353.1	7890.41	21938.9	10471	6569.99	16441.6	19841.4	10032.4	9220.87	6057.4	Thymine	-0.0165443	-0.237877	-0.197231	-0.891344	0.809065	-0.285769	-1.42279	0.0525349	-1.01456	-1.687	-0.36361	-0.0924472	-1.07629	-1.19799	-1.80419	Thymine	-0.719787	0.829924	-0.780106	0.946277
5-Oxoproline	0.171399	0.881642	AA-metabolism	58053.2	83334.9	40556	44239.6	20958.8	28886	40627.8	19308.3	41940.9	32690.7	41222.3	40475.3	40731.8	62119.7	53949.1	5-Oxoproline	0.232033	0.753578	-0.285427	-0.160005	-1.23779	-0.774974	-0.282875	-1.35612	-0.236984	-0.59646	-0.261917	-0.2883	-0.279188	0.329709	0.126258	5-Oxoproline	-0.59646	0.765992	-0.0513634	0.0547076
Glycolate	0.183508	0.381105	Glycolysis	35435.8	75464.6	271999	316880	364041	406807	191208	322759	322759	370264	227861	145339	145785	46480.2	163460	Glycolate	-2.58598	-1.49538	0.354348	0.574682	0.774846	0.935088	-0.154116	0.601203	0.601203	0.799297	0.0988973	-0.549838	-0.545413	-2.19457	-0.380314	Glycolate	0.601203	0.736344	-0.545413	0.418955
Ethanolamine	0.188197	0.117156	NT	97518.3	120602	39501.1	88542.7	63168.9	88125.9	58710.8	222150	99722.3	186473	98004.9	188458	114832	162827	70535.7	Ethanolamine	0.252399	0.558905	-1.05138	0.113098	-0.37406	0.106292	-0.479649	1.44019	0.284642	1.18762	0.25958	1.2029	0.488181	0.99199	-0.21492	Ethanolamine	0.678621	0.725388	0.632704	0.931236
Spermidine	0.189826	0.210988	Amine	10211.3	11243.1	26548.7	12457.5	8471.95	12869	12864.3	2521.68	5388.49	7728.05	16614.3	35515.7	11283.5	17298.8	24212.1	Spermidine	-0.433095	-0.294223	0.945386	-0.146238	-0.702491	-0.0993622	-0.0998792	-2.4508	-1.3553	-0.83508	0.269172	1.3652	-0.289037	0.327411	0.812472	Spermidine	-0.736547	0.721643	0.606093	0.675743
Folate	0.219356	0.124948	AA-metabolism	17334.4	34464.4	131887	39107.7	61971.2	74279.2	99631.7	54839	135942	81821.7	60424.8	106591	97468.8	85714.8	137854	Folate	-1.71613	-0.724662	1.21146	-0.54232	0.121827	0.383186	0.806834	-0.0545676	1.25515	0.522713	0.0853701	0.904238	0.775169	0.589773	1.2753	Folate	0.648933	0.658851	0.777267	0.90327
Succinate	0.253393	0.359475	TCA	9.42299e+06	1.43726e+07	4.32265e+07	6.65603e+06	7.49741e+06	2.21831e+07	1.40151e+07	2.70116e+07	2.23674e+07	7.27055e+07	1.88013e+07	4.81639e+07	1.52127e+07	1.67483e+07	2.69141e+07	Succinate	-0.78486	-0.175794	1.4128	-1.28638	-1.11465	0.450341	-0.212138	0.734462	0.462278	2.16295	0.211718	1.56884	-0.0938365	0.0448991	0.729245	Succinate	0.963385	0.596205	0.632479	0.444332
IMP	0.253397	0.51158	Nucleotides/Nucelosides	29285.9	32521.4	14392.2	81492.3	43158.5	31655.1	74005.3	61826.4	57465.8	57436.9	49516.3	6672.5	42829.5	29525.1	25839.7	IMP	-0.455914	-0.304731	-1.48083	1.02054	0.103524	-0.343684	0.881508	0.622103	0.516582	0.515856	0.301784	-2.58982	0.0924854	-0.444177	-0.636531	IMP	0.491565	0.596199	-0.379605	0.291087
Isoleucine	0.253976	0.0012439	Amino Acids	86209.1	105513	153892	80472.1	133507	117242	194125	146685	175748	78812.9	159773	255452	282811	235742	229075	Isoleucine	-0.376537	-0.085029	0.459468	-0.475889	0.254463	0.0670424	0.794537	0.390273	0.651055	-0.505946	0.513574	1.1906	1.33739	1.07476	1.03337	Isoleucine	0.348741	0.595206	1.05522	2.90522
Serotonin	0.260576	0.132692	NT	4591.03	7366.91	5921.45	9345.92	19504.3	440.024	5715.95	7318.03	8329.06	6776.69	6354.82	4590	7219.01	2801.43	1984.73	Serotonin	-1.02552	-0.343276	-0.658385	0	1.06138	-4.40868	-0.709343	-0.352881	-0.166182	-0.463756	-0.556485	-1.02584	-0.372535	-1.73817	-2.23539	Serotonin	-0.709343	0.584066	-1.02584	0.877157
Adenosine	0.263316	0.187308	Nucleotides/Nucelosides	6036.86	7785.9	31729.1	28921.1	12856.7	15278.7	22991.9	45221	42497.4	13274.7	34010.1	39289.9	22026.6	6974.11	56080.6	Adenosine	-1.53267	-1.16561	0.861263	0.72758	-0.442028	-0.193017	0.396585	1.37245	1.28283	-0.395864	0.961419	1.16961	0.334705	-1.32446	1.68296	Adenosine	0.673277	0.579523	0.858859	0.727445
Carnitine	0.264946	0.941331	FA Met	2.22636e+06	1.87891e+06	1.69273e+06	1.60766e+06	1.40227e+06	983213	2.45793e+06	2.13266e+06	3.38731e+06	2.29785e+06	2.69056e+06	1.20039e+06	1.15562e+06	1.79607e+06	2.08644e+06	Carnitine	0.33781	0.0930188	-0.0575235	-0.131907	-0.329109	-0.841298	0.480571	0.275782	0.943268	0.383408	0.611035	-0.55337	-0.60821	0.0279655	0.244171	Carnitine	0.3542	0.576842	0.0197093	0.0262574
Arginine	0.266597	0.424734	Amino Acids	3.56951e+06	4.45329e+06	3.7209e+06	4.26938e+06	3.96805e+06	4.3198e+06	3.94956e+06	3.9005e+06	4.69493e+06	4.449e+06	3.08998e+06	5.71058e+06	4.47137e+06	3.74389e+06	5.02623e+06	Arginine	-0.162912	0.156234	-0.102988	0.0953883	-0.0102071	0.112327	-0.0169459	-0.034978	0.232465	0.154843	-0.37104	0.514998	0.162077	-0.094101	0.330838	Arginine	0.0931494	0.574144	0.141619	0.371883
CTP	0.280675	0.533818	Nucleotides/Nucelosides	983792	1.04473e+06	744535	873971	781754	1.04488e+06	1.17921e+06	1.0273e+06	1.23903e+06	633647	1.56933e+06	610009	710135	1.38856e+06	806213	CTP	0.151444	0.238146	-0.250569	-0.0193241	-0.180195	0.23835	0.412836	0.21387	0.484235	-0.48323	0.825169	-0.538079	-0.318816	0.648607	-0.135749	CTP	0.210378	0.551797	0.199125	0.272607
Glucosamine	0.294736	0.121909	GlcN	78185.9	168062	98195.6	113326	179868	169035	61351.2	127537	36474.1	67252.6	106053	69545.5	76414	72737.1	120088	Glucosamine	-0.70583	0.398185	-0.37708	-0.170326	0.49613	0.406513	-1.05565	0.000106847	-1.80587	-0.923148	-0.266028	-0.874781	-0.738902	-0.810048	-0.0867232	Glucosamine	-0.465938	0.530567	-0.519462	0.913964
Dopamine	0.305764	0.538411	NT	32078	24369.8	12662.7	23403.1	22929.6	23195.1	31063.9	32782.5	38126.4	16861.7	26925.5	19634.3	16799.6	25170	14326	Dopamine	0.474399	0.0779121	-0.866604	0.0195195	-0.00997054	0.0066377	0.428056	0.505744	0.723608	-0.453431	0.221791	-0.233809	-0.45876	0.12452	-0.688543	Dopamine	0.299009	0.514613	-0.166566	0.268886
GlcNAc-P	0.347718	0.324501	GlcN	377698	338364	295286	271868	185005	177726	222952	359637	253542	232307	175753	356657	199094	254534	245119	GlcNAc-P	0.363163	0.204508	0.00804533	-0.111163	-0.666507	-0.724411	-0.397334	0.292472	-0.211842	-0.338034	-0.740522	0.280469	-0.560616	-0.206208	-0.260588	GlcNAc-P	-0.236574	0.458773	-0.254053	0.488784
Geranyl-PP	0.384609	0.173172	FA Met	41011.4	48458.3	36496.8	10251.5	57426.1	28322.1	32833.2	28748.7	31314.9	35355.8	35069.4	11770	17702.9	41782	11760.5	Geranyl-PP	0.0826176	0.323336	-0.085636	-1.91758	0.5683	-0.45148	-0.238253	-0.429909	-0.306556	-0.131461	-0.143195	-1.71829	-1.12942	0.109476	-1.71946	Geranyl-PP	-0.306556	0.41498	-0.713584	0.761522
Sialic acid	0.407471	0.817847	NDP-Sug	80448.3	53993	137228	57965.9	22998.1	91229.4	64751.9	25413.2	8245.09	57886	109874	45657.5	54542.1	133907	40555.5	Sialic acid	0.189893	-0.385397	0.960335	-0.282965	-1.61665	0.37133	-0.123246	-1.47259	-3.09656	-0.284956	0.639603	-0.627316	-0.370798	0.924992	-0.798272	Sialic acid	-0.510591	0.389903	0.124949	0.0873278
ADPglucose	0.413209	0.926959	NDP-Sug	407335	330121	324199	320899	250651	252945	284569	372568	341501	220182	388333	235773	266689	340562	422261	ADPglucose	0.318511	0.0152876	-0.0108279	-0.0255862	-0.382024	-0.368881	-0.198929	0.189798	0.0641842	-0.569008	0.249586	-0.470308	-0.292547	0.0602126	0.370428	ADPglucose	-0.150159	0.383831	0.0179197	0.0329395
Ribose-5P	0.448395	0.872719	PPP	13551.9	22413.7	9756.23	52432.1	3344.78	26841.9	18045.2	13009.1	67630.2	27501.4	32680.3	6357.51	29951.5	25557.8	15144.9	Ribose-5P	-0.582964	0.142918	-1.05707	1.36899	-2.60148	0.403024	-0.169847	-0.641942	1.73621	0.438047	0.686962	-1.67493	0.56117	0.332305	-0.422625	Ribose-5P	0.592332	0.348339	0.112	0.0591256
dCTP	0.479324	0.865893	Nucleotides/Nucelosides	83764	73384.2	69005.7	54843.5	61536.4	54845.1	89246.2	13331	27841.4	94620.4	81633.2	32021.2	57708.2	105698	53632.3	dCTP	0.290084	0.0992222	0.0104696	-0.320927	-0.154805	-0.320884	0.381544	-2.36146	-1.29902	0.465905	0.25291	-1.09722	-0.24747	0.625623	-0.353144	dCTP	-0.291417	0.31937	-0.0507561	0.0625358
Ornithine	0.486267	0.22184	Amino Acids	37955	73148.6	36746.1	45352.5	82680.9	35847.3	3760.14	23376.4	107322	32562.5	26076.7	23855	38789.4	23950	73881.2	Ornithine	-0.539768	0.406773	-0.586467	-0.282875	0.583498	-0.622192	-3.8752	-1.23901	0.959822	-0.760844	-1.0813	-1.20976	-0.508395	-1.20403	0.421151	Ornithine	-0.44351	0.313125	-0.564477	0.65396
Cystine	0.488776	0.460359	Amino Acids	42345.1	79370.3	248819	150402	199233	177055	142916	204904	179722	157940	54159.2	355980	236776	128499	190766	Cystine	-1.76614	-0.859738	0.78869	0.0624167	0.468045	0.297788	-0.0112432	0.50854	0.319362	0.13297	-1.41113	1.30539	0.717117	-0.16465	0.405398	Cystine	0.260251	0.31089	0.423956	0.336904
dTTP	0.525039	0.794103	Nucleotides/Nucelosides	119126	87122.8	68436	113304	117619	134629	105902	141024	161268	40246.2	97815.6	111502	73985.4	152094	92459.6	dTTP	0.236395	-0.214967	-0.563262	0.164109	0.218029	0.412899	0.0666441	0.479853	0.673367	-1.32916	-0.0479525	0.140979	-0.450777	0.588876	-0.129195	dTTP	0.20565	0.279809	0.0621288	0.100123
G1P	0.532008	0.6638	Glycolysis	52718.4	58212.7	59320.7	135408	41893.8	128319	58089.5	36629.7	60134.6	158075	20750.9	73126.6	42382.8	54644.5	106602	G1P	-0.398931	-0.255902	-0.228701	0.962008	-0.7305	0.884422	-0.25896	-0.924224	-0.209041	1.1853	-1.74406	0.0731586	-0.713758	-0.347161	0.616928	G1P	0.344351	0.274082	-0.224314	0.177963
G6P	0.551626	0.102518	Glycolysis	94341	337971	116719	545652	44462.7	612560	202333	359082	141791	216096	411321	495188	283976	451647	423125	G6P	-1.272	0.568948	-0.964918	1.26003	-2.35728	1.4269	-0.171218	0.656359	-0.684191	-0.0762831	0.852314	1.12002	0.317818	0.987243	0.893131	G6P	0.427333	0.258355	0.858369	0.989198
Inosine	0.553966	0.137705	Nucleotides/Nucelosides	617764	1.24119e+06	379567	361089	217966	267647	155043	576085	973284	93183.4	219071	296029	259502	281261	263966	Inosine	0.132601	1.1392	-0.570101	-0.642102	-1.37035	-1.07413	-1.86179	0.0318255	0.788405	-2.59631	-1.36306	-0.928718	-1.11871	-1.00254	-1.0941	Inosine	-0.448145	0.256517	-1.0941	0.86105
Malonyl-CoA	0.630226	0.00923931	Lipid	36899.1	20706.1	16696	45290.7	41696.2	23700.2	25517.6	58552	3328.13	23733.7	17180.8	3969.63	7959.89	12221.4	14456.5	Malonyl-CoA	0.193947	-0.639581	-0.950141	0.489574	0.370275	-0.444742	-0.338149	0.860077	-3.27686	-0.442704	-0.90884	-3.02256	-2.01882	-1.40023	-1.15792	Malonyl-CoA	-0.258482	0.200503	-1.53161	2.03436
GMP	0.675176	0.976117	Nucleotides/Nucelosides	38418.1	48124.6	89622	120384	69361.9	65418	93949.1	132699	107095	19647.1	77305.9	94939.2	50210.6	53412.5	92747.6	GMP	-0.929704	-0.604714	0.292363	0.718077	-0.0773462	-0.161801	0.360389	0.858599	0.549334	-1.89717	0.0790891	0.375515	-0.543497	-0.454311	0.341821	GMP	0.194802	0.170583	0.0106287	0.010498
GSSG	0.686349	0.44652	Redox	331574	463975	517009	607482	376372	525627	652527	383279	494705	387014	658790	243834	303012	442251	287258	GSSG	-0.470052	0.0146647	0.170807	0.403461	-0.287221	0.194657	0.506656	-0.260985	0.107188	-0.246995	0.520438	-0.913481	-0.600008	-0.0545168	-0.677033	GSSG	0.0893624	0.163455	-0.246939	0.35016
Xanthine	0.722245	0.276111	Nucleotides/Nucelosides	146059	315008	279477	255174	194806	496089	201571	141302	281594	197414	260767	262090	297962	236786	337002	Xanthine	-0.705044	0.403793	0.231132	0.0998825	-0.289557	1.059	-0.240306	-0.752818	0.242018	-0.270372	0.131162	0.138468	0.32353	-0.0080137	0.501161	Xanthine	0.146721	0.141315	0.228262	0.558916
Uracil	0.727429	0.447369	Nucleotides/Nucelosides	16150	16398.1	15901.9	16150	16150	20981.4	8234.42	15327.3	12850.3	19242.9	17521.2	13690.5	7231.49	23762.1	4810.2	Uracil	3.20343e-16	0.0219924	-0.0223329	3.20343e-16	3.20343e-16	0.377577	-0.971796	-0.0754347	-0.329733	0.252793	0.117563	-0.238362	-1.15917	0.557127	-1.74737	Uracil	-0.0754347	0.13821	-0.26897	0.349334
Succinyl-CoA	0.740555	0.160401	TCA	39084.9	13878	14613	27177.5	6639.77	11804.8	11578.7	45526.2	23258.9	23688.8	19811	5954.45	11384.3	2447.2	11815.2	Succinyl-CoA	0.946652	-0.547159	-0.472711	0.422452	-1.61076	-0.78059	-0.808487	1.16674	0.19782	0.224243	-0.0336561	-1.76792	-0.832914	-3.05075	-0.779312	Succinyl-CoA	0.192389	0.130443	-0.979777	0.794794
F1P	0.799594	0.591119	Glycolysis	1.58248e+06	1.28143e+06	552615	547198	258279	1.56345e+06	839336	965136	664945	588290	1.54138e+06	766491	788219	984311	944758	F1P	0.906187	0.601753	-0.611649	-0.625862	-1.70899	0.88874	-0.00867592	0.192807	-0.34469	-0.521397	0.86823	-0.139656	-0.0993283	0.221189	0.16202	F1P	0.13033	0.0971305	0.251246	0.228325
Taurine	0.804085	0.36247	NT	197605	197165	138464	302611	139436	329837	198809	324358	131698	67452.6	338010	173025	155247	238462	291209	Taurine	0.0187307	0.0155127	-0.494377	0.633574	-0.484287	0.757859	0.0274908	0.733694	-0.566656	-1.53195	0.793172	-0.172912	-0.329326	0.289865	0.57816	Taurine	0.109454	0.0946978	0.294267	0.440728
dITP	0.864639	0.303735	Nucleotides/Nucelosides	22450.7	22982.8	22396.6	37963.8	78254.4	18782.9	46354	95237.1	25717.6	14114.5	31530.9	23181	13814.2	22384	31223.1	dITP	-0.713325	-0.679528	-0.716805	0.0445393	1.08809	-0.970663	0.332609	1.37144	-0.517327	-1.38291	-0.223319	-0.667141	-1.41393	-0.717618	-0.237471	dITP	0.121402	0.063165	-0.591629	0.517505
UMP	0.872754	0.646914	Nucleotides/Nucelosides	16284.2	34876.6	157524	69561.6	69561.6	65338.5	41977.7	62103.9	91933.9	65338.5	31147.7	195298	70799.9	21152	125613	UMP	-2.09482	-0.99603	1.17921	-6.40685e-16	-6.40685e-16	-0.0903568	-0.728667	-0.163606	0.402306	-0.0903568	-1.15916	1.48931	0.0254565	-1.71749	0.852618	UMP	-0.0903568	0.0591083	0.352302	0.189153
Aspartate	0.878153	0.0285041	Amino Acids	1.74771e+06	1.56326e+06	1.26332e+06	1.44343e+06	1.69472e+06	2.01255e+06	2.30137e+06	1.3059e+06	1.063e+06	793069	2.65274e+06	1.86728e+06	1.45737e+06	2.47853e+06	2.59636e+06	Aspartate	0.180203	0.0193017	-0.288035	-0.0957617	0.135788	0.383766	0.577233	-0.240213	-0.537115	-0.959742	0.782223	0.275681	-0.0818935	0.684221	0.751228	Aspartate	-0.0449418	0.0564299	0.519083	1.54509
DHAP	0.878294	0.815282	Glycolysis	345466	269867	236678	147063	111256	122076	245378	197301	299197	205812	357230	89113.5	235028	199117	155626	DHAP	0.637557	0.28126	0.0919345	-0.594551	-0.997109	-0.863213	0.144018	-0.170592	0.430107	-0.109663	0.685864	-1.31727	0.0818467	-0.15737	-0.512906	DHAP	-0.0536973	0.05636	-0.0998043	0.0886923
Alanine	0.913462	0.966714	Amino Acids	82967.5	79507.7	180526	75185.6	212473	101823	134316	137628	42395.2	193058	116703	138802	124779	139232	117519	Alanine	-0.604314	-0.665767	0.517272	-0.746404	0.752345	-0.308876	0.0906941	0.125837	-1.57296	0.614102	-0.112096	0.138091	-0.0155611	0.142555	-0.102042	Alanine	-0.0499	0.0393094	0.0145081	0.014702
GAP	0.920888	0.241968	Glycolysis	63406.5	107456	39416.6	21096.5	23658.1	17265.8	38102.2	80751.8	101587	28969.9	46428.6	24837.3	34244.2	34014.5	5829.85	GAP	0.313943	1.07499	-0.371886	-1.27369	-1.10835	-1.56277	-0.420815	0.662805	0.993959	-0.816133	-0.135674	-1.03818	-0.574828	-0.58454	-3.12916	GAP	0.0644042	0.0357931	-0.811113	0.616243
Sarcosine	0.957079	7.83768e-05	AA-metabolism	5.74044e+06	6.31312e+06	7.83088e+06	6.47774e+06	7.29062e+06	7.50971e+06	9.40654e+06	5.33331e+06	5.65164e+06	5.98531e+06	9.46666e+06	1.10381e+07	1.19709e+07	1.19302e+07	1.08899e+07	Sarcosine	-0.229566	-0.0923725	0.218448	-0.0552367	0.115315	0.158031	0.482937	-0.335695	-0.252056	-0.1693	0.492128	0.713698	0.830731	0.825824	0.694194	Sarcosine	0.00998472	0.0190523	0.716444	4.10581
Sedoheptulose-7P	0.973484	0.532345	PPP	417153	460442	316009	233502	114694	507501	178318	258572	301241	281930	260992	162917	125012	334089	396050	Sedoheptulose-7P	0.435961	0.578403	0.0353506	-0.401181	-1.42682	0.718796	-0.790162	-0.254049	-0.0336976	-0.129278	-0.240611	-0.920475	-1.30255	0.115618	0.361065	Sedoheptulose-7P	-0.013384	0.0116713	-0.269532	0.273807
