# Supplementary material for: Altered energy metabolism in Fatal Familial Insomnia cerebral organoids is associated with astrogliosis and neuronal dysfunction
Source: PLoS Genet. 2023 Jan 19;19(1):e1010565. doi: 10.1371/journal.pgen.1010565 (PMC9851538; doi:10.1371/journal.pgen.1010565)
Supplement: S2 Dataset — (XLSX) [file pgen.1010565.s009.xlsx]

## Sheet: Sheet1
TSN MV50 CV30	DD 1	DD 2	DD 3	DD 4	DD 5	DN 1	DN 2	DN 3	DN 4	DN 5	NN 1	NN 2	NN 3	NN 4	NN 5
Group	DD	DD	DD	DD	DD	DN	DN	DN	DN	DN	NN	NN	NN	NN	NN
SM(d18:1/14:0)	3.61709e+06	3.34393e+06	4.33204e+06	4.35247e+06	5.08893e+06	7.71802e+06	5.21376e+06	8.48133e+06	1.02276e+07	9.93197e+06	4.10226e+06	1.00994e+07	5.89145e+06	5.56807e+06	8.45677e+06
SM(d18:1/16:0)	2.5733e+08	2.33309e+08	3.23592e+08	2.38342e+08	2.54859e+08	3.81881e+08	2.88649e+08	3.73851e+08	4.95183e+08	5.35941e+08	1.96949e+08	3.42702e+08	3.16789e+08	3.32705e+08	3.41765e+08
SM(d18:1/18:0)	2.04915e+08	1.71655e+08	1.52799e+08	1.63371e+08	1.42149e+08	2.00703e+08	2.19166e+08	1.80473e+08	2.22714e+08	2.04898e+08	1.74771e+08	1.15711e+08	1.69653e+08	2.00542e+08	1.34909e+08
SM(d18:1/18:1)	2.01814e+07	2.31203e+07	1.70402e+07	2.55454e+07	1.75623e+07	4.95584e+06	4.51056e+06	5.66929e+06	7.9185e+06	7.16698e+06	6.68516e+06	8.99556e+06	9.36788e+06	4.5893e+06	1.0325e+07
SM(d18:1/20:0)	8.51632e+06	6.90024e+06	8.78613e+06	5.0523e+06	2.93194e+06	2.5945e+07	3.79731e+07	4.99138e+07	5.7301e+07	5.22666e+07	3.79385e+07	2.13926e+07	3.46826e+07	3.75419e+07	3.54564e+07
SM(d18:1/20:1)	1.3506e+06	1.55659e+06	1.7893e+06	1.14797e+06	923509	1.43536e+06	1.49498e+06	2.64734e+06	3.12061e+06	2.97134e+06	2.53755e+06	2.49668e+06	2.48936e+06	1.53596e+06	3.23653e+06
SM(d18:1/22:0)	1.14003e+07	9.61552e+06	1.17983e+07	6.44583e+06	4.46806e+06	2.16237e+07	3.60978e+07	4.56355e+07	4.95233e+07	5.03064e+07	4.11133e+07	1.99434e+07	3.41584e+07	3.85953e+07	3.23332e+07
SM(d18:1/22:1)	4.7765e+06	3.93806e+06	5.82091e+06	5.00933e+06	3.38681e+06	5.13099e+06	4.57418e+06	1.05954e+07	1.04088e+07	9.36797e+06	5.57399e+06	7.21747e+06	5.9731e+06	5.00877e+06	1.05282e+07
SM(d18:1/24:0)	1.20817e+07	8.71043e+06	1.05621e+07	4.56503e+06	3.89855e+06	1.56456e+07	1.41746e+07	1.79619e+07	1.82317e+07	1.91417e+07	1.70621e+07	1.83666e+07	1.64668e+07	1.60683e+07	1.62041e+07
SM(d18:1/24:1)	3.13492e+07	2.76816e+07	5.76692e+07	3.28814e+07	2.4312e+07	4.21218e+07	3.12256e+07	5.69942e+07	5.26726e+07	5.74115e+07	3.95713e+07	7.23024e+07	4.2336e+07	3.71396e+07	6.25345e+07
SM(d18:1/26:0)	526416	208620	68528.7	7268.44	21799.2	633980	114924	155466	147151	233786	117829	156258	97460.4	368140	158761
SM(d18:1/26:1)	321114	179496	346829	114874	180025	642307	385088	583500	641932	445632	261238	402773	297452	511604	773659
CE(22:6)	63299.1	35200.2	33212	47369.2	233583	19130	12160.4	33455.8	30496.8	45825.3	34151.5	49775.9	55648.7	24536.3	42291.9
CE(20:1)	32205	17425.3	45255.5	26796.2	53047.5	18182.9	14844.3	27266.8	31858.5	32340.8	10011.9	89129.6	20463.2	58573	6955.8
CE(22:5)	8109.39	15547.9	14388	97531.6	47069.6	31301.8	10121.1	54742.8	70884.2	86457.7	38165.3	78380.8	17390.7	19993.9	37215.8
CE(16:0)	10169.8	50900.4	138231	68471.6	433233	75601	33239.8	140954	93321.6	44446.3	9658.11	31980	18301.7	8157.69	15184.4
CE(18:0)	75862.1	64700.9	19160.5	185471	147993	24733.3	48638.3	72811.9	109571	45663.7	17418.2	53447.7	26561	19072.6	67204.9
CE(18:3)	8697.17	12066.4	21069.5	20665	24697.2	70856.2	54699.3	142611	114350	102552	47625.5	244938	60719.3	57442.9	25908.7
CE(20:2)	28035.7	19338.6	89582.5	189078	112543	28469.8	30288	42853.6	15706.2	68198.6	15783.9	74344.8	29909.9	12109.2	16606.9
CE(20:4)	28286.5	49645.8	68526.1	32198.5	100880	26398.6	41020.3	40950.4	56507.4	21184.5	34281.9	112257	18263.1	30646.4	90093.8
CE(22:0)	21176.1	11035.9	42037.3	36815.4	43998.9	30665.3	24612.2	29536.5	52424.4	71674.3	20113.7	52539.2	61321	16989	19045.6
CE(22:2)	52641.6	24836.4	154051	95536.4	123768	58689.1	34222.6	102640	102830	140588	26373.3	107651	57668.3	34400.6	51113.8
CE(24:1)	21744.5	30159.4	110323	81800.7	296037	33299.8	36566.7	22531.5	46198	74833.7	25987.8	136886	45120.5	10440.9	43210.8
CER(d18:1/18:0)	821920	1.2985e+06	1.10394e+06	3.14541e+06	3.87287e+06	1.57347e+06	5.33431e+06	2.04375e+06	1.72959e+06	1.12044e+06	3.56255e+06	432207	877917	1.7955e+06	2.28033e+06
CER(d18:1/18:1)	149916	291154	377655	484358	374539	175952	684285	689956	280216	574596	357842	1.32981e+06	1.06914e+06	385953	357594
CER(d18:1/20:0)	671746	274531	566521	873973	1.0445e+06	551861	1.23044e+06	736656	588605	510767	1.22682e+06	864264	813888	1.06056e+06	198620
CER(d18:1/20:1)	79156.2	109821	188788	190996	224779	271940	96355.8	149189	298856	382766	147355	216029	216235	145800	111984
CER(d18:1/22:1)	221870	465990	513346	503491	221385	202627	223854	400867	445177	242659	189466	320626	319110	241915	191953
CER(d18:1/26:0)	221870	291109	372801	71203.4	436990	138611	68395	279698	242863	332040	126968	111506	127670	64197.9	119495
CER(d18:1/26:1)	197874	244690	334076	185164	272376	111980	55955	317008	112087	271392	193661	139439	406944	99562.5	165499
CER(d18:0/14:0)	110289	199614	203341	407162	119222	175924	273580	545637	736511	437241	143160	919830	183490	175700	285273
CER(d18:0/16:0)	767663	724077	755310	356209	1.24325e+06	1.0084e+06	2.853e+06	3.79827e+06	5.50874e+06	3.73274e+06	1.79148e+06	1.53405e+06	1.47695e+06	2.53599e+06	1.01324e+06
CER(d18:0/18:0)	736983	748720	726362	1.13953e+06	902508	1.36587e+06	4.65455e+06	2.69705e+06	2.01987e+06	2.24226e+06	4.68732e+06	901058	1.22943e+06	5.2731e+06	357594
CER(d18:0/18:1)	216283	257907	380647	423813	136188	122604	60626.3	178301	214816	140451	147377	111506	207426	78244.1	52943.9
CER(d18:0/20:0)	155890	107435	112506	99756.9	185802	132826	643935	895335	1.1586e+06	919601	587786	1.1431e+06	217997	490917	152272
CER(d18:0/20:1)	100907	121964	244455	270648	286545	84846.5	49475.5	148386	148661	203248	159940	278802	283185	97321.5	105817
CER(d18:0/22:0)	227877	257863	314697	66392.1	221294	410594	559885	391628	579047	268108	536536	1.02948e+06	158910	405490	225074
CER(d18:0/22:1)	77433.8	97723.5	187589	99680.2	340515	117256	76649.3	139849	283235	229866	103503	376417	127670	96038.2	187496
CER(d18:0/24:0)	209888	406263	608926	597237	713771	179262	149213	177109	443768	255384	290492	111506	127627	297845	292484
CER(d18:0/24:1)	65947.4	224571	421233	302724	306491	490416	391786	596556	691234	408628	474175	529747	223411	405490	105924
CER(d18:0/26:0)	143909	141410	297774	292058	349044	47979.2	65280.8	83106	158773	178504	58944.9	153330	151605	49787.7	79433.7
CER(d18:0/26:1)	83935.9	74872	141591	128226	119038	137248	34189.1	65229.4	475311	302103	79392	95286.8	207426	61273.7	114052
GlcCer(d18:1/16:0)	55871.2	50721.2	95215.7	57644.1	146184	103510	15108.9	25880.9	24329	6933.12	25262.1	105949	73739.8	47252.9	89986.9
GlcCer(d18:1/18:0)	3701.06	4601.65	9279.03	31638.3	20542.8	41059.4	29216.5	9465.55	6635.65	14203.3	34537	31416.9	39753.3	26183.5	19355.7
GlcCer(d18:1/18:1)	101989	72766.1	120174	54375.2	134079	646901	867956	82804.7	75613.2	93335.8	309087	261081	914443	653152	210064
GlcCer(d18:1/20:0)	10202.1	28264.1	6532.87	35160.5	24147	9541.29	3140.86	9485.63	7350.02	5713.63	10284	4831.17	21219.5	5541.26	3038.66
GlcCer(d18:1/20:1)	40724.6	21574.4	7714.27	32528.4	88141.5	166334	123345	53177.8	60721.9	48029.7	84199.5	18666.9	152035	112204	25541.4
GlcCer(d18:1/22:0)	7037.18	19423.7	11438.4	38828.5	44671.4	21043.7	18819.1	15466.3	29787.5	23385.5	4671.45	21347.6	14412.8	17342	8078.85
GlcCer(d18:1/22:1)	243153	172775	93494.4	21033.4	509718	790178	367341	377065	495435	480435	351266	61895.2	340510	360287	135979
GlcCer(d18:1/24:0)	23524	3750.32	17048.1	8111	117571	51539.6	15649.7	35090.3	15676	26790.2	16799.1	5308.73	30596	19843.6	10093.2
GlcCer(d18:1/24:1)	546439	435521	72205.9	10466.8	1.19864e+06	901297	115275	277539	128839	195544	182413	66595.7	169009	200351	85637.3
GlcCer(d18:1/26:1)	83128.6	67568.5	8684.42	14434.1	228539	261172	8718.07	56743.1	10368.5	13254.1	1445.43	6699.36	24906.5	22755	13654.9
GlcCer(d18:0/24:1)	12672.7	8629.77	9631.1	6069.06	30942.6	26453.2	6156.39	8867.99	5815.62	10379	5846.12	13337.5	8405.31	2610.69	4306.82
LacCer(d18:1/20:1)	17701.2	22467.6	46277.8	38478	33446.3	6675.02	6837.83	7587.5	7666.96	14994.2	12399.8	14311.8	5994.59	2357.86	13605
TAG(40:0_FA16:0)	99114.8	282611	493473	874791	408380	179542	39865	105703	150673	109224	95923.5	114059	50449.1	253982	181471
TAG(42:0_FA14:0)	177270	174567	375640	359278	471201	72787.1	62484.8	305157	84366.8	116790	202120	350887	478278	47348.7	242330
TAG(42:1_FA18:1)	244251	245944	278136	294590	175164	21287.7	34591	137338	93925.3	113557	61295.8	129377	139788	60009.5	96368.7
TAG(44:0_FA16:0)	510591	498699	1.11959e+06	474920	615734	258186	199074	475688	574016	405808	213866	661076	209273	265666	565448
TAG(44:1_FA14:0)	45665.8	97768.3	345499	424274	638661	35058.4	109951	333278	204150	317820	104836	580919	332452	207821	275825
TAG(44:1_FA16:0)	47571.2	691816	366154	468397	635016	240930	99084.9	446211	72041.3	341360	185928	588766	386790	149440	292734
TAG(44:1_FA16:1)	321921	526927	392442	206880	674978	76146.5	152143	222152	105295	313916	99120.9	512577	451205	107416	243376
TAG(44:1_FA18:1)	318498	729901	329460	237959	205245	212045	412547	196994	289574	467917	54107.2	705003	494607	248619	219976
TAG(44:2_FA16:0)	64364.9	75723.4	97249.8	126058	150861	103079	19254.4	42235.9	90856.5	38448.6	73201.2	217505	61621.8	77152.4	103273
TAG(44:2_FA16:1)	152628	144771	99909.9	362655	886826	59062.4	35517.4	76628.3	139907	145907	25216.8	208520	91874	72574.5	87990.3
TAG(44:2_FA18:1)	19771.3	151940	112976	110270	14792.7	105750	24210.3	171635	143328	195957	102409	368082	149327	106630	113553
TAG(46:0_FA14:0)	598435	1.33972e+06	882525	763294	1.34904e+06	209719	508317	208945	1.51327e+06	918914	990982	276249	589145	1.32718e+06	358307
TAG(46:0_FA16:0)	131507	2.23003e+06	1.34648e+06	1.64215e+06	1.28668e+06	475485	199911	1.44218e+06	604201	2.15491e+06	951525	1.17137e+06	943664	1.61775e+06	1.11093e+06
TAG(46:1_FA14:0)	185150	586520	1.13445e+06	513595	1.35087e+06	81429.7	216821	663844	527733	679143	271216	328961	242877	444182	531579
TAG(46:1_FA16:0)	748286	1.08343e+06	552752	877093	1.20781e+06	105405	571103	362553	753616	1.03139e+06	647427	236152	740675	521564	357238
TAG(46:1_FA16:1)	479588	1.2286e+06	310370	239186	2.1946e+06	138597	172620	702007	487788	574940	145405	859271	963861	282905	77080.7
TAG(46:1_FA18:1)	327153	288779	936509	790382	924426	176383	389609	286075	165011	209300	407958	409831	311031	489768	737650
TAG(46:2_FA16:1)	404662	333631	542581	383143	1.17846e+06	71667.3	196228	186800	500164	349476	281194	1.44244e+06	395299	414110	511970
TAG(46:2_FA18:1)	379795	216372	112897	416293	915439	120135	288481	407207	183172	507741	72725	297950	352198	82362.2	479526
TAG(46:2_FA18:2)	112582	182498	73207.3	143957	833635	42638.6	95937.2	87223.6	198868	329530	33924.7	317493	42417.6	96172.3	335454
TAG(46:3_FA16:0)	76088.1	154538	28658.6	99296.5	171159	66154.5	36114.6	83983.1	84138.7	38269.7	66556.8	105349	84611.7	100348	102911
TAG(46:3_FA16:1)	191480	211129	54782.3	361795	689468	43557.4	51334	105841	119130	101796	162049	108502	60504.5	101286	92910.4
TAG(46:3_FA18:1)	62459.5	114078	13558.6	332344	261554	35862.4	79830.5	22486.3	56043.3	94298.7	35194.6	99416.7	162735	71214.6	36936
TAG(46:4_FA18:2)	33845.7	41428.3	56294.2	11295.6	69542.9	29574.3	19821.6	18634.8	130399	51063	12603.8	118489	46882.4	38710.3	39681.2
TAG(47:0_FA14:0)	147192	204214	147244	522266	457169	155739	90445.5	137188	335455	292938	53200.1	340525	150803	67217.8	130025
TAG(47:0_FA16:0)	89006.3	367505	634197	472272	509352	112612	87783.4	215473	263766	516958	399568	689634	394669	110423	148600
TAG(47:0_FA17:0)	61006.2	513037	151703	585803	525309	16805.6	53545.7	293357	160891	217829	145869	553700	96643.9	164169	268677
TAG(47:1_FA14:0)	183471	341651	461917	582580	249265	92828.7	94430.4	204074	216946	296606	81601.8	43543.6	284345	68924.8	128294
TAG(47:1_FA16:1)	372367	977235	902084	884767	114636	85420.8	104024	311986	475462	427336	235613	476059	518779	224677	706989
TAG(47:1_FA17:0)	225422	33842.5	219145	158153	288821	57859.3	33738.8	59153.4	26275.9	298853	54572.1	192901	106785	28309.6	110309
TAG(47:1_FA18:1)	22891	362442	379376	352061	431491	74395	228542	74619.7	141467	166794	115017	263484	137639	51007.1	450647
TAG(47:2_FA16:1)	113099	462853	477721	509988	609498	171789	100173	300437	300994	411516	121945	489575	260023	42560.2	239478
TAG(47:2_FA18:1)	37204.4	97275.4	142002	199245	481289	16911.9	15216	57983.4	66306.1	124012	43766.5	102345	270036	53837.1	59397
TAG(48:0_FA14:0)	530615	683302	643899	1.70201e+06	855370	77065.3	367508	310078	153088	241146	268268	188246	352542	621548	524448
TAG(48:0_FA16:0)	5.2351e+06	6.75237e+06	2.10147e+06	1.04668e+07	7.5559e+06	944366	1.95056e+06	3.39002e+06	2.48724e+06	2.55659e+06	535403	1.01363e+07	2.37119e+06	7.95849e+06	1.62861e+06
TAG(48:0_FA18:0)	339748	133703	1.42471e+06	349686	521916	325317	155810	251126	173815	313228	204614	184266	423402	349178	675971
TAG(48:1_FA14:0)	604248	1.92803e+06	742713	1.88234e+06	1.47285e+06	323594	1.20851e+06	1.01987e+06	836625	496667	620214	859759	1.31193e+06	1.68134e+06	1.53163e+06
TAG(48:1_FA16:0)	1.82825e+06	5.81591e+06	2.20944e+06	2.83156e+06	6.20503e+06	572535	1.81494e+06	2.49418e+06	937744	892777	2.32665e+06	1.14209e+06	3.05273e+06	2.11077e+06	3.79342e+06
TAG(48:1_FA16:1)	2.09113e+06	4.54788e+06	1.5319e+06	498171	2.7155e+06	320723	966404	907387	393259	1.05991e+06	476443	1.26524e+06	1.01113e+06	364692	1.58012e+06
TAG(48:1_FA18:0)	127696	658659	222352	298580	173972	60584.2	132035	442546	241239	25579.6	111979	372512	104121	101286	242187
TAG(48:1_FA18:1)	1.1959e+06	2.42001e+06	1.10316e+06	1.72426e+06	2.32207e+06	256607	1.01379e+06	1.31463e+06	1.15558e+06	637943	1.1114e+06	1.80287e+06	842250	325810	1.65713e+06
TAG(48:2_FA14:0)	267794	496458	627156	390126	745502	225540	119009	415982	318790	144440	120142	223913	367002	98489.9	739432
TAG(48:2_FA16:0)	360740	1.31418e+06	739662	480675	2.46147e+06	225339	405347	627187	647956	479472	549916	958125	189034	643000	1.09489e+06
TAG(48:2_FA16:1)	979845	1.45622e+06	941986	3.2751e+06	3.73531e+06	130730	552853	1.32016e+06	950824	1.36943e+06	661713	4.35887e+06	1.3708e+06	1.08163e+06	2.05679e+06
TAG(48:3_FA16:1)	661411	178376	372648	390433	1.28026e+06	179972	331678	62969.7	405433	522942	541752	1.558e+06	298053	491300	945504
TAG(48:3_FA18:2)	66270.3	163141	288307	379767	73183.8	29660.4	68093.7	208091	65652.1	76553.2	113997	210025	87705.7	62940.1	29741.3
TAG(48:5_FA18:2)	67443.7	116318	199976	85407.3	191519	69284.2	19483.8	55839.2	18588.9	52294.2	15522.4	93785.1	60595.8	21337.6	92446.9
TAG(49:0_FA16:0)	335227	342771	348863	251311	1.92589e+06	121944	160548	603083	366457	226358	150575	693064	305455	172156	127458
TAG(49:0_FA17:0)	184375	367953	368110	566005	306491	45969.3	199576	228730	288316	333450	218198	735789	110137	242681	81038.1
TAG(49:0_FA18:0)	150077	208755	278058	216319	191763	36178.2	44519.6	111076	99710.8	182270	38754.9	167146	101328	58802.8	83453.5
TAG(49:1_FA16:0)	161187	549778	1.12819e+06	740733	947675	166865	97301.8	412618	292366	234268	138397	697644	276589	66694.3	244933
TAG(49:1_FA17:0)	225875	288802	461370	494602	591110	24790.7	32682.3	240937	530751	400787	48982.2	107676	59816.9	50011.1	201971
TAG(49:2_FA14:0)	32812.2	33600.6	74380.9	155774	186995	42609.9	13476.4	69265.5	126324	49357.2	67668	97539.5	59387.2	21107.7	60315.1
TAG(49:2_FA16:0)	95917.6	171610	305050	260596	148385	55664.7	43632.2	77331.3	97530.7	114864	71710.2	104147	268832	72995.9	42604.7
TAG(49:2_FA16:1)	479120	664730	1.1607e+06	2.04885e+06	272467	111463	200581	358050	358714	380290	88848.3	626385	419578	117721	482735
TAG(49:2_FA17:0)	59552.9	193968	363944	524491	513479	128863	95401.5	205857	220652	125594	23538.7	406903	69958.3	41066.2	89166.9
TAG(49:2_FA18:1)	128730	293215	1.00849e+06	1.326e+06	241103	59866.3	163512	347840	82052.6	469705	19937.6	297950	230501	59492.4	97759.1
TAG(49:2_FA18:2)	80924.4	240836	118452	148331	110142	73648.5	42945.7	50466.2	207521	176423	87170.2	301911	156848	120134	82606.8
TAG(49:3_FA16:1)	86971.7	218388	281318	275917	295303	50534.7	89926.5	224411	93019.8	231259	24014.9	236603	135405	75160.3	159367
TAG(49:3_FA18:2)	36267.8	47943.2	46833.3	84920	149944	51597	41807.2	55086	90403.8	123599	67600	163242	43143.8	48593.7	77508.5
TAG(50:0_FA14:0)	184343	84595.1	242381	217639	59684.2	74750.4	100558	44751.7	155855	28771.1	94517.5	78542.2	111555	245937	201508
TAG(50:0_FA16:0)	3.57188e+06	4.00258e+06	6.3584e+06	2.59905e+06	2.53575e+06	1.24958e+06	2.77096e+06	3.39002e+06	1.10376e+06	813679	2.75752e+06	3.1094e+06	1.00082e+06	6.37829e+06	4.01803e+06
TAG(50:0_FA18:0)	2.51485e+06	2.10502e+06	2.95036e+06	1.05819e+06	551629	664990	1.88024e+06	1.54763e+06	1.04892e+06	945738	1.35291e+06	1.11281e+06	737398	4.01277e+06	1.86783e+06
TAG(50:1_FA14:0)	206562	328568	155537	142576	764119	165128	189698	346735	248472	176217	232439	304182	319797	521564	1.03321e+06
TAG(50:1_FA16:0)	6.86279e+06	9.93813e+06	8.37147e+06	5.68614e+06	1.52604e+07	3.33644e+06	6.53646e+06	9.07387e+06	8.89951e+06	4.90958e+06	2.70989e+06	1.02195e+07	6.4286e+06	9.03878e+06	1.86356e+07
TAG(50:1_FA16:1)	1.1494e+06	1.77927e+06	1.65552e+06	904718	2.6669e+06	235044	471147	1.01033e+06	802415	301604	727703	591094	782519	593774	1.89671e+06
TAG(50:1_FA18:0)	653660	1.65516e+06	1.28936e+06	748944	1.33803e+06	138252	571103	1.12181e+06	334851	665456	531321	678647	1.11469e+06	1.66717e+06	2.14628e+06
TAG(50:1_FA18:1)	4.16289e+06	5.55603e+06	6.42569e+06	7.25693e+06	4.31032e+06	982267	4.34145e+06	1.21269e+06	4.9297e+06	1.11494e+06	2.31305e+06	2.75949e+06	3.32001e+06	2.93823e+06	1.05353e+07
TAG(50:2_FA14:0)	617167	358812	579118	544289	733488	370109	322805	341613	790341	506641	172685	723324	593013	519074	1.46674e+06
TAG(50:2_FA16:0)	3.41686e+06	1.29491e+06	1.7275e+06	2.58217e+06	4.74961e+06	727584	1.50134e+06	605092	1.66067e+06	2.29247e+06	1.84023e+06	3.08162e+06	1.23587e+06	2.58771e+06	2.74702e+06
TAG(50:2_FA16:1)	4.66993e+06	3.26686e+06	5.81152e+06	4.22662e+06	6.4719e+06	1.4945e+06	2.03595e+06	4.47718e+06	2.4329e+06	2.22713e+06	2.4219e+06	4.6397e+06	2.26376e+06	2.11652e+06	4.2676e+06
TAG(50:2_FA18:0)	235240	252038	468724	378923	902967	18459.5	72664.5	90738.7	213206	136530	226747	94310.7	183705	209736	81394.6
TAG(50:2_FA18:1)	3.44916e+06	2.5849e+06	6.28799e+06	6.51489e+06	7.31746e+06	973941	2.22012e+06	6.0459e+06	2.94705e+06	1.24012e+06	4.94131e+06	6.80599e+06	4.67535e+06	3.97446e+06	5.49405e+06
TAG(50:2_FA18:2)	706948	694952	580448	704437	1.02989e+06	73217.8	157317	330064	193485	290049	331537	191850	425981	324852	133162
TAG(50:2_FA20:2)	6736.84	190205	63044.2	124696	115186	17101.4	58416.2	37119	17909.7	86251.3	88122.6	220234	131322	41794.1	13383.9
TAG(50:3_FA16:0)	151401	519758	102883	378232	853444	214916	299867	216628	396227	123462	306139	208520	296120	350901	293063
TAG(50:3_FA18:2)	321372	488393	572233	819541	1.00054e+06	8751.68	227202	149641	91711.8	414199	44129.3	785422	270165	320255	790772
TAG(50:3_FA18:3)	59423.7	197194	184485	148868	158473	19329.5	13627.1	74569.4	105798	36715.3	49594.5	302830	20252.7	45088.5	44244.7
TAG(50:3_FA20:3)	79995.9	180257	88096	338790	131236	20653.2	21079.4	89382.9	54986.8	142101	16744.7	179461	25641.4	177692	117618
TAG(50:4_FA14:0)	34653	100457	266870	172042	205612	22079.5	17663.8	37078.8	17854.4	63801.2	10030	67722	22302.4	55661.6	87598.1
TAG(50:4_FA16:0)	12469.3	7845.66	343465	64458.3	115278	16288.8	27224.5	193981	66859.5	51228.1	19166.6	128251	88135.4	88912.9	50341.3
TAG(50:4_FA16:1)	69499.9	243883	146070	235656	165535	90531.7	113752	145122	48980	140244	51204.5	93785.1	175583	96632	373995
TAG(50:4_FA18:1)	62524	88090	198412	148561	119772	23716.8	43263.8	18072.4	63218.9	86432.4	21046.5	51893.4	140561	34515.5	32165.7
TAG(50:4_FA20:3)	34491.6	66224.3	384540	109502	118121	17667	30254.6	79339.9	31513	79591.6	8188.64	102420	98019	29592.9	81323.3
TAG(50:5_FA16:0)	16377	34420.5	57770.9	71218.8	82464.7	26659.9	2379.18	26248.7	24681.2	36433.3	20028.3	139439	32907.9	10324	13227.1
TAG(50:5_FA16:1)	190446	147100	49289.9	75155.3	32896	126882	11684.9	87073	28001.5	11610.2	16173.2	79743.6	45140.9	34611.3	22093.8
TAG(50:5_FA20:5)	33974.8	131328	29065.4	83642.3	124827	74624.8	17630.3	55688.6	34335.3	92716.7	18808.3	59777.7	21769.6	20054.2	28335.7
TAG(51:0_FA18:0)	155761	55829.2	214986	60575.5	379033	8731.58	51986.9	54734.5	271513	184127	15411.3	27872.7	26169.9	73206.6	94906.9
TAG(51:1_FA16:0)	156568	700777	487579	624708	658470	106812	154270	260014	331833	81299.1	135381	203564	277384	274094	634258
TAG(51:1_FA18:0)	226294	464198	72323.2	136283	672960	10330.9	19087	156320	39818.9	12752	8408.61	315295	93249.1	65123.6	184609
TAG(51:1_FA18:1)	296795	433505	83636.4	485471	492661	151087	38893.9	287933	156207	225051	172413	998184	191268	594540	359377
TAG(51:2_FA16:1)	95207.1	84326.2	255525	186948	151228	152264	187521	101234	135480	364745	118759	53530.3	97159.5	311253	247642
TAG(51:2_FA17:0)	39368.2	167488	41630.4	64136	145013	25962.2	41757	196843	177588	186537	64425.2	57998.1	45765.1	63016.7	153341
TAG(51:2_FA18:1)	211600	249529	711653	534966	611607	202167	68261.1	137941	682682	427542	480978	912321	385673	736663	505909
TAG(51:2_FA18:2)	59133	31190	66134.6	135209	50495	53750.5	48839.3	268751	38168.8	187423	51639.9	39631.5	166301	56236.2	63283.2
TAG(51:3_FA16:1)	51479	176090	106169	829517	392514	95901	45842.3	111164	82002.3	78891.8	231078	160538	160199	80542.6	278624
TAG(51:3_FA17:0)	63945	115646	107890	151937	181584	6905.45	18300.1	34502.8	31042.6	30786.4	7900.65	199134	131279	27371.1	6613.54
TAG(51:3_FA18:2)	71663.7	101353	106482	213019	489359	40858.4	46578.9	30992.8	79187.5	101383	34264.9	245914	71462.3	22180.3	93801.7
TAG(52:0_FA16:0)	1.29053e+06	745136	1.44036e+06	1.26691e+06	809974	537218	524055	380128	367350	132610	636995	602958	969447	1.22432e+06	1.08063e+06
TAG(52:1_FA16:0)	5.38043e+06	9.30636e+06	4.57066e+06	4.46297e+06	3.52254e+06	1.24212e+06	3.43231e+06	3.01743e+06	4.01459e+06	2.96033e+06	2.95027e+06	7.64397e+06	2.45971e+06	4.08555e+06	1.17867e+07
TAG(52:1_FA16:1)	401756	906440	231663	211331	319422	54755.4	143688	282473	382040	303874	113566	308762	228740	524245	219691
TAG(52:1_FA18:0)	5.05747e+06	1.08477e+07	5.56507e+06	5.95702e+06	4.70559e+06	1.01845e+06	2.77431e+06	1.82281e+06	4.48598e+06	1.99534e+06	2.55116e+06	1.24271e+07	3.69731e+06	6.91268e+06	1.41148e+07
TAG(52:1_FA18:1)	4.73129e+06	1.04131e+07	5.79118e+06	3.7616e+06	5.60892e+06	1.42703e+06	3.06731e+06	3.46936e+06	4.31543e+06	1.40313e+06	4.26553e+06	1.04373e+07	5.17382e+06	6.86288e+06	9.64043e+06
TAG(52:1_FA20:0)	83709.9	224034	14513.2	78884.7	375365	68709.9	10106.1	42702.9	65350.3	42823	41067.9	96788.6	87104.1	60469.2	65992.7
TAG(52:1_FA20:1)	196034	1.03055e+06	666588	547665	599777	218419	303048	287833	646460	92854.3	257157	641853	274204	723639	970104
TAG(52:2_FA14:0)	95207.1	146832	146448	42511.8	64957.5	84645.5	61647.6	65179.2	185889	51049.2	65128.2	397892	31270.7	31431.7	295737
TAG(52:2_FA16:0)	3.80441e+06	3.91118e+06	8.26193e+06	4.81289e+06	8.71419e+06	2.07565e+06	5.89687e+06	6.86441e+06	7.70721e+06	4.316e+06	5.83024e+06	1.36811e+07	6.16218e+06	1.12549e+07	3.16487e+07
TAG(52:2_FA16:1)	1.19493e+06	1.00143e+06	1.91292e+06	1.19862e+06	1.2986e+06	194960	1.43152e+06	995766	1.24865e+06	1.08811e+06	975789	3.09964e+06	795840	1.10174e+06	4.18204e+06
TAG(52:2_FA18:0)	1.38128e+06	915849	1.12741e+06	1.17329e+06	2.20652e+06	224190	966739	528765	1.38196e+06	752464	370541	840236	525977	1.046e+06	1.68494e+06
TAG(52:2_FA18:1)	1.58538e+07	4.38882e+06	2.29394e+07	2.74562e+07	2.14782e+07	6.26515e+06	1.2862e+07	1.2383e+07	2.36096e+07	1.16584e+07	1.20369e+07	3.67556e+07	1.28529e+07	2.36744e+07	3.86829e+07
TAG(52:2_FA18:2)	172878	206066	746156	607136	718815	100926	162156	250473	491108	249812	531774	548218	357827	619249	193165
TAG(52:2_FA20:0)	35944.9	16215.6	62668.6	71218.8	73458.9	36379.2	18551.2	36787.6	35517.6	125044	9989.19	209045	23922.5	14133.7	13227.1
TAG(52:3_FA14:0)	71922	154583	29354.9	25982.8	195065	16673.6	39680.8	74519.2	18689.5	10255.2	93066.2	97013.9	23789.3	68571.4	39609.9
TAG(52:3_FA16:0)	522864	426112	1.70872e+06	1.99744e+06	1.37655e+06	506208	507145	54483.4	551880	414199	521570	997921	846547	722106	1.30025e+06
TAG(52:3_FA16:1)	1.70552e+06	1.99255e+06	2.91593e+06	704437	4.53868e+06	679921	1.15108e+06	808463	3.85411e+06	674122	792332	5.30723e+06	4.37454e+06	2.75818e+06	9.66182e+06
TAG(52:3_FA18:0)	86681.1	333541	70343.8	42719	353997	124743	90646.5	70853.5	297221	319488	69686.2	27242	61621.8	134729	163467
TAG(52:3_FA18:3)	132153	147265	163439	252206	337397	10144.3	64862.3	18554.5	36594.2	91550.9	8161.43	145966	23926.8	110059	39681.2
TAG(52:3_FA20:1)	22290.3	69540	13785.5	64987.8	117663	77610.9	39898.5	87970.6	78078.3	25414.6	134497	121418	86674.4	122796	350000
TAG(52:3_FA20:2)	41790.3	16533.7	186989	128226	846841	15085.7	98934.2	186298	164960	291562	256023	126073	423317	222187	249460
TAG(52:3_FA20:3)	189930	187202	168055	522956	365002	152666	102400	343170	224525	161842	286410	401722	71290.4	169283	254238
TAG(52:4_FA14:0)	29027.2	120172	110785	102974	34014.9	8613.86	54397.9	26131.9	127682	10234.6	22622.5	167071	29745.2	14095.4	98614.8
TAG(52:4_FA16:0)	69919.7	74199.9	136917	127075	96569.6	31067.3	18651.7	103443	74607	369216	141005	192977	88780	189855	33841.3
TAG(52:4_FA16:1)	233884	662691	394007	648420	1.11885e+06	133400	167128	189010	342599	109155	207902	636898	337545	349178	587196
TAG(52:4_FA18:1)	289174	703017	382740	670290	958359	135037	529413	530272	419369	299197	153591	1.41616e+06	290104	1.01899e+06	1.34802e+06
TAG(52:4_FA18:2)	427592	389057	455423	587108	1.30869e+06	81056.4	371694	95057.2	601182	410347	180554	1.08502e+06	311461	164361	1.2432e+06
TAG(52:4_FA18:3)	104314	91853.8	79646.3	106663	98954	61962.4	37554.5	136284	119532	89346.5	49685.2	150251	93464	48976.8	106637
TAG(52:4_FA20:2)	90879.5	70794.6	58780.2	45443.1	309334	72500	56792.2	84261	24198.2	138869	4079.58	26581.2	26743.6	7077.41	56544.8
TAG(52:4_FA20:4)	190350	40948.9	331416	181634	281363	10333.8	33938	45399.5	47254.4	92716.7	41566.8	68840.8	54058.7	27505.2	48521.2
TAG(52:5_FA16:0)	32092	41598.6	77745.1	81263.5	91131.2	47519.8	26169.3	23254.6	61729.8	84396.5	16536	97389.3	37948.5	27275.3	109560
TAG(52:5_FA16:1)	58680.9	75320.1	156554	81186.8	182868	25181.2	23356.4	168873	103534	188391	125494	122694	87361.9	58917.7	90272.1
TAG(52:5_FA20:3)	102021	56366.9	48069.4	162151	313736	35761.9	21129.6	61714.4	62658.8	85666.7	23765.4	93034.2	54101.7	21011.9	36294.2
TAG(52:5_FA20:4)	69725.9	41078.8	88864.7	56961.2	66507.3	52200	55151.4	128601	79688.1	159176	3907.24	103473	14816.7	19671.2	141469
TAG(52:5_FA22:5)	151369	21104	121034	11779	68084.7	18057.5	8497.06	27166.4	28098.4	38290.4	37598.4	166395	165614	10481.1	15997.3
TAG(52:6_FA18:3)	76281.9	76944.3	106247	156158	102164	58631.7	9422.94	85295.4	125318	116831	29661.4	68397.8	34357.5	3441.98	28505.3
TAG(52:6_FA22:6)	17988.6	24957.3	43578.6	42742	51081.9	16990.8	9907.65	37299.8	29769.8	30311.8	20819.7	225565	19208.5	24268.1	50235.2
TAG(52:7_FA16:0)	240504	124070	405038	456963	972115	68193.1	51099.6	316154	201987	213083	115584	68397.8	98019	86767.7	184965
TAG(52:7_FA22:6)	12214.1	116408	72245	99746.7	119209	12117.8	12041.5	9139.15	21231.7	25098.2	3827.87	27857.7	23931.1	7002.07	13033.4
TAG(53:1_FA16:0)	149431	402230	179322	89857.9	236976	51223.8	125957	136133	17728.6	157990	129191	157009	139659	66004.7	279943
TAG(53:2_FA17:0)	210050	698537	179165	479328	55190.5	89124.8	19673	40553.7	193485	38304.1	50819	296073	186713	202266	187969
TAG(53:2_FA18:1)	352344	781429	307554	427804	296587	53549.5	263869	83206.4	355830	153932	159101	541235	323149	356073	817155
TAG(53:3_FA18:2)	9666.04	80428.1	14192.4	54227.5	50531.6	34742.6	6355.63	14215.9	37811.6	45125.5	32949.6	83723.3	42155.5	46984.8	96689.5
TAG(53:4_FA18:2)	29941.1	73527.8	368110	153771	68093.9	5059.21	28948.6	102238	57750	44742	41566.8	54003.4	78724.6	35013.5	80966.8
TAG(53:4_FA20:4)	35641.3	49869.9	28908.9	155084	83537.7	15821.7	6025.8	9299.84	55741.4	37900.6	16835.4	54734.2	31323.7	20954.5	12492.6
TAG(54:0_FA16:0)	32489.2	222062	85201.2	65509.6	68066.4	12648	96925.1	44902.4	35623.2	421215	29616.1	135609	126810	78019.1	364725
TAG(54:0_FA18:0)	274382	556948	572057	391891	294753	183849	68646.2	67740.2	967929	511455	52678.5	633350	145116	111649	791842
TAG(54:1_FA16:0)	724388	1.13809e+06	271721	383604	50082.3	71351.5	185680	188809	479990	380703	415668	88378.7	788535	570790	1.38795e+06
TAG(54:1_FA18:0)	2.20191e+06	2.61492e+06	1.17279e+06	852538	713221	180058	1.11374e+06	435214	1.54798e+06	1.07161e+06	1.63886e+06	3.08537e+06	1.46792e+06	2.40574e+06	4.453e+06
TAG(54:1_FA18:1)	840974	2.05036e+06	967804	917763	339231	153671	734012	695981	1.09974e+06	1.13282e+06	661486	2.58453e+06	462378	2.0399e+06	3.34563e+06
TAG(54:1_FA20:0)	155115	599066	656808	508990	271917	79333.7	141193	18634.8	215584	383385	55241	157610	242147	350327	711267
TAG(54:1_FA20:1)	327799	403977	448851	453280	164342	184882	124250	450379	316489	174153	408412	1.03922e+06	504920	442458	1.44713e+06
TAG(54:2_FA18:0)	3.41363e+06	1.87292e+06	2.44181e+06	1.47026e+06	1.50403e+06	1.10889e+06	2.90156e+06	1.65409e+06	2.52698e+06	2.45548e+06	3.31083e+06	1.52204e+07	3.70977e+06	3.25427e+06	1.58761e+07
TAG(54:2_FA18:1)	4.3825e+06	7.43792e+06	7.84727e+06	5.31397e+06	3.62801e+06	2.78486e+06	4.02166e+06	2.36162e+06	7.41039e+06	7.64156e+06	4.9912e+06	4.35286e+07	1.02316e+07	9.90262e+06	2.9859e+07
TAG(54:2_FA18:2)	129763	33349.6	231428	186359	182868	21201.6	79663.1	31886.6	37057	305112	223527	207994	77951.1	167195	178655
TAG(54:2_FA20:0)	47958.8	131642	85827.1	69423.1	61426.7	26484.8	45624.6	35918.9	84064.9	12752	12544.9	222036	184994	56695.9	197194
TAG(54:2_FA20:2)	291596	391969	472871	290062	203961	41748.5	114756	292101	102578	318525	78439.5	339624	199089	106535	383621
TAG(54:3_FA16:0)	862612	792183	1.28232e+06	1.21166e+06	730554	72442.6	815550	248213	577035	430156	306365	1.09028e+06	210863	664836	1.0464e+06
TAG(54:3_FA16:1)	185085	551123	170559	383680	176723	47519.8	195893	219038	186040	12752	169238	914574	46968.3	388443	938373
TAG(54:3_FA18:0)	394651	312258	42952.7	476531	400035	224937	146987	139046	756635	504852	430862	64185.3	170856	725745	932669
TAG(54:3_FA18:2)	403370	1.15691e+06	217893	731218	622154	400832	334525	519224	457050	176905	395486	1.10079e+06	499334	463719	299089
TAG(54:3_FA18:3)	29821.6	66134.7	47224.5	92006.6	164434	21201.6	15514	32314.7	18588.9	37114.2	43607.8	113946	65209.9	29066.2	39645.6
TAG(54:3_FA20:1)	159475	580247	526620	283693	522741	242566	348589	66032.9	569991	496598	246272	1.34708e+06	219844	343623	724458
TAG(54:4_FA16:0)	394651	486601	129014	491955	235600	52774.3	200916	424669	321419	123599	294120	259880	354089	440542	226607
TAG(54:4_FA18:0)	41452.1	15310.5	217580	56968.9	116379	36809.9	75678.2	55839.2	17492.1	271685	207607	22511.4	121009	63055	45742.1
TAG(54:4_FA18:1)	376242	506764	624652	919298	1.65535e+06	652931	1.05263e+06	1.13034e+06	1.21544e+06	1.49392e+06	757637	2.28043e+06	1.73993e+06	1.36453e+06	2.20047e+06
TAG(54:4_FA18:2)	394005	390491	582951	376928	843539	266025	451558	250021	843165	1.11563e+06	260558	752383	634696	915370	962617
TAG(54:4_FA20:2)	62879.3	303341	239956	233201	480188	13621.4	180992	299935	241882	186740	169964	314694	464097	72134	1.16298e+06
TAG(54:4_FA20:3)	513821	1.29671e+06	1.06482e+06	820309	1.31878e+06	412317	630373	812480	1.38448e+06	385380	949710	524340	122943	1.69456e+06	1.61934e+06
TAG(54:5_FA16:0)	34846.8	46273	126198	82798.2	33006.1	9035.94	87063.5	90337	116866	48098.5	175814	41666.4	55777.6	96344.7	115906
TAG(54:5_FA16:1)	64041.9	258848	12940.6	180867	43268.3	92972.3	93944.8	147634	128336	24768	53109.4	283608	21773.9	220271	342513
TAG(54:5_FA18:0)	32423	23429.4	116183	77039.2	92071.2	36120.8	24093.1	55839.2	37665.7	75590.3	33938.3	111431	7967	43958.5	72089.3
TAG(54:5_FA18:1)	209307	687335	566208	760838	306033	351733	178648	351757	154396	139694	42292.5	413360	74341.5	205714	401090
TAG(54:5_FA18:3)	89135.5	33735	52153.5	186545	52310.8	63455.4	60425.4	89583.8	122349	12497.5	86875.4	91983	43960.3	66426.1	97224.3
TAG(54:5_FA20:2)	85066.3	137288	622853	193068	77998.5	37527.7	135250	69698.6	91057.8	110806	87487.6	111281	240815	44379.8	364012
TAG(54:5_FA20:3)	99340.9	303521	682705	605064	348769	195248	194386	226219	358043	409659	203707	134032	204117	267007	269426
TAG(54:5_FA20:4)	40660	154135	183703	236251	483123	105663	27425	27819.2	37343.7	107711	58166.4	303056	240084	114464	60965.7
TAG(54:5_FA20:5)	18111.3	24822.9	86687.7	128226	85151.8	5205.64	3035.5	9104	9120.87	12470	58937.4	145220	130334	29688.7	19751.5
TAG(54:6_FA16:1)	7229.34	6680.68	17513.6	22913.4	20529.1	47950.5	44368.9	99409.2	99593.4	111356	35534.8	25394.8	170083	20418.2	61760.8
TAG(54:6_FA18:1)	71631.4	35240.5	67816.7	55196.3	84950	15967.2	76850.2	81853.1	44658.5	33455.1	46986.6	27895.2	72660.2	58573	44993.4
TAG(54:6_FA18:2)	135286	53902.5	216837	343087	112160	26863.8	33921.3	121169	122903	12353.1	47213.4	72234.8	110438	41583.4	69388.6
TAG(54:6_FA20:3)	41951.8	37153.7	100771	103747	202218	39652.5	44988.4	14251	74707.6	100365	65627.1	83347.8	78316.4	24114.9	72267.6
TAG(54:6_FA20:4)	121237	36826.6	251613	55196.3	195138	21201.6	5476.63	9219.49	103635	56900.8	8397.27	69126.1	15878.1	51562.6	26311.5
TAG(54:6_FA20:5)	16616	58024.7	30763.2	205729	13820.5	79821.8	55938.3	66032.9	139857	253389	24604.5	13921.3	23007.2	72555.4	6609.97
TAG(54:6_FA22:5)	48836.4	56411.7	215859	70727.6	101705	10121.3	38174	66083.1	51910.5	12304.9	22359.5	74036.9	42370.3	24306.4	25063.7
TAG(54:7_FA18:1)	53933.4	73393.4	87000.7	69169.9	304841	31641.6	23959.2	63170.6	106452	190867	36759.3	167447	46882.4	14197	21887.1
TAG(54:7_FA18:2)	41935.7	84415.9	87000.7	99641.8	82492.2	4240.89	19991.1	158429	27468.3	57342.7	11894.1	95577.8	51050.7	32504.4	59967.5
TAG(54:7_FA20:4)	23214	32207.1	56237.5	55157.9	65920.4	4835.25	2819.52	8456.22	8471.89	11582.7	8424.48	27887.7	15964.1	7059.21	12827.8
TAG(54:8_FA18:2)	34104	36134.4	63095	42734.3	73958.7	26644.6	33100.9	22737.4	17814.1	63826.4	21046.5	83614.4	47851.4	24881.1	39700.8
TAG(54:8_FA18:3)	9688.64	13442	23471.4	23020.8	27512.7	19028	5625.08	9445.46	16901.9	10805.5	4124.94	23625.2	19234.2	6022.02	11217.5
TAG(54:8_FA20:4)	53319.8	15825.7	116886	42719	313186	31928.7	18626.6	55864.3	55967.8	76553.2	7136.43	23630.2	13523.3	6027.77	11219.8
TAG(54:8_FA22:6)	15237	147773	121663	68701.8	142611	17124.4	9985.51	29948.3	30003.8	41021	4054.64	12682.4	8220.53	10936.9	62213.6
TAG(55:1_FA18:1)	44793.8	84326.2	107415	108198	74531.9	14844.6	12211.5	36624.4	36692.3	64771	16744.7	361174	47612.9	70467.6	169884
TAG(55:2_FA18:1)	77735.2	362218	236592	162067	253208	51970.3	64694.8	190617	6006.79	39115.7	62996.5	413886	107645	351859	167032
TAG(55:2_FA18:2)	5987.58	8446.07	14747.9	11418.3	21212.3	8613.86	5022.89	15064.5	15092.4	20634.3	22381.4	41764	63770.4	17635.1	35187.8
TAG(55:3_FA18:1)	82192	162469	19324.8	181174	62903.2	13179.2	68261.1	95324.6	43531.6	150768	12900.9	507295	132096	152447	260727
TAG(55:4_FA18:1)	135738	43256.4	159907	148868	97853.5	30923.8	15344.9	33041.5	138951	79373.2	41884.3	228118	15581.6	55450.9	161648
TAG(55:4_FA18:2)	23504.6	32637.2	56894.7	55848.5	66745.8	52343.6	14990	18654.9	38621.6	23261.7	33629.9	103321	59129.4	24306.4	49057.8
TAG(55:5_FA18:1)	173911	8150.34	58083.9	28607.2	51081.9	17178.9	12637.6	14999.3	37298.5	41151.6	8197.71	61509.7	55820.5	15265.7	29205.3
TAG(55:5_FA18:2)	4870.16	16000.5	41331.2	71310.8	61986.1	8651.19	4026.68	12076.7	12099.1	12359.9	21046.5	76143.1	47269.1	19423.1	36153.4
TAG(56:10_FA18:2)	12165.7	48563.8	84798.3	137434	99398.8	9400.59	12421.6	36544.9	56043.3	50056.5	8415.41	69719.3	6407.12	6782.44	15929.5
TAG(56:1_FA16:0)	102570	228201	100849	251464	294271	63972.3	22485.8	113235	160684	155101	9553.8	81545.7	51953.1	34301.5	158547
TAG(56:1_FA18:1)	44696.9	141365	116183	321754	55153.8	62651.5	11418.7	157826	22487.7	306488	31997.2	307561	119677	67268.9	224718
TAG(56:2_FA16:0)	449230	448515	477800	498861	237159	186433	90093.9	111829	209634	63278.5	220511	468850	79755.9	227167	873842
TAG(56:2_FA18:0)	493798	408055	1.04448e+06	214247	421678	122575	272910	107912	495032	331937	260785	542136	644149	714445	1.76123e+06
TAG(56:2_FA20:0)	296279	248498	288385	142422	236976	37211.9	108528	93199.2	261250	25552.1	79981.6	253498	342959	188169	540492
TAG(56:2_FA20:1)	281778	573526	464734	440619	272376	22496.5	541635	336040	1.10929e+06	459594	725209	678722	915732	886256	2.29067e+06
TAG(56:3_FA16:0)	119655	398153	593670	525028	235509	10609.4	68043.4	27096.1	92667.6	224226	31180.8	319725	79369.2	67211.4	539779
TAG(56:3_FA18:2)	31233.8	16538.2	130579	28499.8	133803	25827.2	20204.2	46368.6	96491	74696.1	88394.7	234951	55777.6	35703.1	163823
TAG(56:3_FA20:1)	633637	929291	435629	469011	746603	360921	912827	288888	1.48962e+06	705005	256703	5.17057e+06	691418	1.17203e+06	3.48824e+06
TAG(56:3_FA20:2)	277224	257683	124555	240798	133712	100696	392790	116750	352811	100627	256703	889044	362812	951380	937304
TAG(56:4_FA18:0)	343624	580695	199898	55035.1	238168	189993	84937.1	212460	233078	276362	90707.8	569318	213828	345347	316630
TAG(56:4_FA18:2)	107609	80024.8	198372	250927	160858	31871.3	61296	61312.6	324085	384004	32745.5	249293	47398	53420.5	303189
TAG(56:4_FA20:1)	65398.3	207276	159214	77580.2	238260	10664	36365.7	54932	37147.5	75241.8	22402.6	456911	132568	115250	357594
TAG(56:4_FA20:2)	137385	407517	306849	281775	249448	313257	117686	487639	849202	100833	121526	2.19182e+06	644149	497238	2.12524e+06
TAG(56:4_FA20:3)	392067	940941	446583	564547	135638	185543	703540	303450	989561	416056	158149	1.27049e+06	250226	161890	1.09132e+06
TAG(56:4_FA20:4)	113422	66403.6	129875	83565.6	51081.9	10609.4	6235.92	18850.8	18737.3	25617.5	21028.3	149600	96987.7	52750.1	72410.2
TAG(56:5_FA18:1)	327476	270946	563392	442460	213407	105175	441847	319167	347327	175185	198514	1.18414e+06	522109	789720	756189
TAG(56:5_FA20:2)	23847	25557.8	56743.4	66530.2	66513.5	34254.5	18099.2	75222.2	68771.2	88366.3	75332.8	53710.5	37312.5	79719	64138.8
TAG(56:5_FA20:4)	130054	115646	66901.3	28354	48559.9	26413	33686.9	18554.5	136234	63643	48936.8	329587	188618	79546.6	244469
TAG(56:5_FA22:4)	25179.7	72362.9	28157.9	27939.6	71502.4	61761.4	21682.1	96714.3	30471.6	106129	66511.5	53935.8	82549.1	156737	175695
TAG(56:5_FA22:5)	76378.8	54714.6	28376.9	23158.9	170120	10572.1	17724.1	53157.7	16984	169889	39757.2	22421.3	98749.5	51007.1	62505.9
TAG(56:6_FA16:0)	23847	23689.3	14145.4	71180.4	68075.6	106553	60492.4	53629.7	140729	192403	32269.3	33999.9	23402.5	106247	13013.2
TAG(56:6_FA18:0)	65947.4	21139.8	123225	99603.4	88269.9	15958.6	12081.7	54975.5	55077.4	138043	66783.6	13493.3	23187.7	6477.89	35674.8
TAG(56:6_FA18:1)	92881.8	98888.4	98501.7	280087	129310	15249.4	25583.3	104196	154295	25552.1	118895	202963	172532	119215	282118
TAG(56:6_FA18:2)	26130.3	24943.9	155146	85657.9	102372	31842.6	60559.3	107360	92919.2	136118	120755	187401	55519.7	33021.5	58541.4
TAG(56:6_FA18:3)	23984.2	41598.6	58103.5	56988	51072.7	26657	15544.2	46619.7	46706.1	63856.2	66556.8	128686	15444.1	32826.1	65850.1
TAG(56:6_FA20:3)	40756.9	48346.5	115323	111651	283931	19590.8	11380.2	33940.4	90001.3	51324.3	46215.6	41816.6	22766.5	79163.5	253881
TAG(56:6_FA20:4)	77918.5	8051.77	101631	278245	416909	46715.8	33084.1	18514.3	66255.8	132197	119054	54003.4	195522	190353	377560
TAG(56:6_FA22:4)	12311	26011.8	45419.8	66207.9	45634.4	5366.44	12622.5	15802.7	38274.4	34670.8	61953.4	111033	6321.17	40932.1	32040.9
TAG(56:6_FA22:5)	14623.4	128954	60219.8	28507.5	64764.9	31354.5	41723.5	97266.7	73571.9	22608.3	40727.8	55520.2	54316.5	130764	115942
TAG(56:7_FA16:0)	29983.1	79369.1	138588	56915.1	334188	66628.2	17295.5	78787.5	173613	222094	45818.2	172928	152250	28079.8	27448.8
TAG(56:7_FA16:1)	94335.1	169101	159684	223455	267057	21273.4	70437.7	65179.2	72343.1	37588.8	65135	166996	27295.8	116092	91591.2
TAG(56:7_FA18:1)	20148.1	8051.77	28157.9	102212	57214.2	32519.5	15510.7	54081.7	27563.8	136118	41884.3	27925.3	30909.7	46218.6	96511.3
TAG(56:7_FA18:2)	71889.7	48494.3	116183	36127.3	13517.9	10144.3	36047.6	32238.1	122148	95885.8	23918.9	56286.1	63813.3	17807.5	37605
TAG(56:7_FA20:4)	35977.2	37494.3	84418.8	27617.3	133437	44165.2	6220.01	77239.2	55993	215284	50320.1	13493.3	23935.4	125133	33089.1
TAG(56:8_FA18:1)	53319.8	44392.3	43555.1	94538.8	47991.3	21316.4	8291.12	18629.8	98654.3	61380.1	25126.1	40517.6	7967	47272.1	50448.3
TAG(56:8_FA20:5)	34846.8	24952.9	39674.5	54815.1	65510.8	28496.6	15058.6	27969.8	76518.7	68262.8	13651.5	93181.9	53326.7	49110.9	19854.9
TAG(56:8_FA22:5)	26790.7	37169.4	72174.6	63656.4	67552.8	15990.2	27307.8	52481.1	73097.7	37114.2	30659.2	71521.5	44862.7	21299.3	10767
TAG(56:8_FA22:6)	9914.71	16641.2	61903.9	164906	30951.8	14557.4	14671.9	83407.3	61476.6	73360	11497.2	63256.1	47870.7	30052.6	6406.75
TAG(56:9_FA22:6)	53634.7	113585	129934	60352.9	152306	35822.2	38157.2	102539	17014.2	22780.3	43233.6	166470	81926	30569.8	67971.5
TAG(57:10_FA22:6)	19375.7	40339.5	46938.9	46037.8	27476	21316.4	15058.6	63220.8	9040.38	52969.9	57032.5	106250	12805.6	26994.4	50246.2
TAG(57:2_FA18:1)	83935.9	212339	105778	28507.5	51081.9	20977.6	18716.4	15165	56237.8	159641	16835.4	175331	25641.4	34438.9	132342
TAG(58:10_FA20:4)	23295.8	49645.8	36912.7	44829.2	66152.7	8573.66	19042.3	57111.3	37298.5	163148	30659.2	101519	58098.1	25896.2	48202.2
TAG(58:10_FA20:5)	15694	35240.5	38019.8	37289.9	17002.8	7740.99	6020.77	9018.63	13563.1	18543.3	6803.08	22526.4	12891.6	5746.2	10695.7
TAG(58:10_FA22:6)	24063.4	32229.5	57285.9	56186.2	67149.3	37298	12427.5	37272.2	9332.16	51052.7	8388.2	45623.6	26109.7	11638	30137
TAG(58:2_FA18:1)	351375	453892	289168	330579	203135	133027	102333	197785	130751	165831	119394	214302	278329	61158.8	598605
TAG(58:3_FA18:1)	239309	124697	133943	140274	179291	55875.2	161519	139849	242687	178487	466918	492578	434446	247661	1.24285e+06
TAG(58:5_FA18:1)	124338	230620	173767	183169	131969	142129	129507	172991	64344.1	101246	99415.7	594473	194276	536121	404656
TAG(58:6_FA16:0)	47248.3	40290.2	76120.4	74659.1	51045.2	10664	23638.6	121169	52521.7	125113	36509.9	194704	23767.8	10925.4	134659
TAG(58:6_FA18:0)	5990.81	14435.6	28908.9	42511.8	16480.1	20653.2	15539.2	22571.7	51426.3	137012	69346.1	97164	12805.6	14591.5	48236
TAG(58:6_FA18:1)	73407.6	101846	177835	174421	208454	42810.9	55067.6	75816	45247.2	24754.3	164249	193427	39680.3	190851	252883
TAG(58:6_FA20:4)	17735.1	16125.9	57770.9	42139.6	50362	37240.6	63891.2	101039	46454.5	138396	79165.2	189147	108246	28558.6	91805.1
TAG(58:6_FA22:4)	28168.1	30284.9	115558	35582.5	79988.6	10141.4	12255.9	45597.8	55741.4	98975.8	36192.4	220359	126108	107090	57650.1
TAG(58:6_FA22:5)	43854	116453	9138.2	104200	124532	42667.3	21045.9	23691.5	52109.2	63856.2	45059.1	310489	31889.5	33940.9	76974.6
TAG(58:7_FA18:0)	29056.2	15153.6	51644.9	50653.5	68084.7	18571.5	15447.1	32479.1	18664.3	44487.5	20908.1	11323.3	102230	35396.6	60288.3
TAG(58:7_FA18:1)	5803.5	39333.6	68681.2	120936	80506.7	26657	15447.1	24304.1	18684.4	50787.9	99481.5	68825.8	15126.1	134423	330178
TAG(58:7_FA18:2)	11997.8	36271	40488.2	39710.9	34069.9	31291.3	21347.3	54724.4	45508.8	74957.5	11497.2	59312.1	55604.3	49513.1	46133.1
TAG(58:7_FA20:4)	65879.5	91401.2	242381	75339.5	187077	69255.4	33753.8	139297	98386.4	42692.3	12563	67992.3	15959.8	10609.4	59290.1
TAG(58:7_FA22:6)	17888.5	33208.5	57986.1	56872.9	85142.6	18215.4	9215.33	36074.5	31915.5	43634.6	41651.5	13493.3	7928.32	98566.5	65484.1
TAG(58:8_FA18:1)	23976.2	42898	74357.4	124082	172780	154734	31175.4	93701.4	36307.4	47300.7	66012.6	23247.3	134760	57730.2	13241.3
TAG(58:8_FA18:2)	28121.3	39015.5	68125.7	119401	17012	15984.5	9320.81	27954.8	28006.5	38290.4	33675.3	111506	63813.3	28443.7	52943.9
TAG(58:8_FA20:3)	41725.8	24177.7	57152.9	27617.3	66993.4	42581.2	12430	58323.2	63338	79886.8	31611.7	44805.1	29010.4	29094.9	46312.6
TAG(58:8_FA22:5)	9688.64	13442	23471.4	23020.8	27512.7	30521.8	18551.2	27954.8	45741.8	62537.9	49821.2	77798.8	44523.2	3235.11	26468.4
TAG(58:8_FA22:6)	19492.5	27043.8	35426.2	76237.3	33418.8	5159.7	46076.7	54715.6	8492.02	86526.4	24990	135008	96772.8	144115	126994
TAG(58:9_FA18:1)	89684.5	46106.1	80115.7	58856.6	204328	51453.5	33552.9	72580.9	27176.5	99416	15327.3	269491	143612	10335.5	152664
TAG(58:9_FA18:2)	71728.3	7007.77	43578.6	66975.2	51063.6	25835.8	7691.16	23067.1	9040.38	20538	29848	70425.2	23935.4	52137.2	37363.8
TAG(58:9_FA20:4)	41176.7	107715	105634	28507.5	123822	4281.09	5293.71	9309.88	37464.5	12758.9	18136.3	55925.6	20261.3	22659.2	28513.7
TAG(60:10_FA22:5)	5990.81	8311.65	14513.2	14234.5	17012	5059.21	2950.11	8847.9	8864.3	12119.2	6803.08	22526.4	12891.6	5746.2	10695.7
TAG(60:10_FA22:6)	16377	22721.5	39674.5	38912.9	46505.6	10666.8	3105.82	18436.5	17879.5	38256	12388.4	40685.3	38653.3	10378.3	6406.75
DAG(14:0_15:0)	299218	697641	176583	601400	390405	149364	143655	315250	300239	368803	172934	266338	170169	65047	378273
DAG(14:0_16:0)	61942.7	98305.9	165004	159125	190174	146723	76894.9	270609	164960	315888	269402	411408	306873	148424	123251
DAG(14:0_16:1)	82127.4	137153	186206	212022	180483	102046	242606	398105	306628	520878	126832	135384	223798	70395.8	74763.3
DAG(14:0_17:0)	178788	166143	227986	683105	288425	120077	142114	174096	215935	70981.9	227903	307861	218942	63763.7	152842
DAG(14:0_18:1)	560004	416109	303251	861746	431124	57023.8	170109	501950	193032	948489	64334.5	640652	221606	79872.2	181435
DAG(14:0_20:0)	107641	133434	89426	195370	779251	66814.9	17027.6	64174.9	41182.3	210126	97624.2	35899.6	200808	27275.3	106137
DAG(14:0_20:2)	170391	159310	102961	272336	374264	39020.8	42359.7	44581	151880	67054.6	140234	228118	61535.8	73723.8	29662.9
DAG(14:0_20:4)	40692.3	474055	212416	484972	153154	76060.4	72564	288687	79034.1	87007.9	83836.7	110680	104564	74011.1	24892.6
DAG(14:0_20:5)	98307.4	206380	123303	108198	147927	95642.6	43393.6	60961.1	126827	227046	108577	139814	82506.1	83434.9	33470.6
DAG(14:0_22:5)	75603.7	60578.7	70132.5	104860	80392.1	57109.9	27157.1	35868.7	54383.1	104341	39866.1	78842.5	131365	29171.6	25170.7
DAG(16:0_16:1)	72608.3	77694.9	301060	39288.9	265864	298614	40836.1	342567	383700	469224	64062.4	290366	339049	97187.5	175196
DAG(16:0_17:0)	334258	287659	82932.3	183860	355831	213825	124685	395444	374645	482774	116832	74097	538868	98244.8	65529.3
DAG(16:0_18:2)	81739.8	131956	237765	494871	128943	81343.6	65665.9	82051.5	142523	202422	66579.5	67188.9	228396	127221	140719
DAG(16:0_18:3)	379149	74379.2	156711	546975	285857	10649.6	163294	17941.9	59766.1	153519	101253	119465	128701	28884.2	217944
DAG(16:0_20:0)	102635	138162	233853	236616	282785	51597	72095.2	13748.9	102327	23337.4	47200.9	213701	30381.2	80676.7	19993.9
DAG(16:0_20:2)	30577.4	132762	101631	127934	133895	49213.9	34591	17620.5	75764.1	102277	104790	284734	206996	23272.1	78792
DAG(16:0_20:3)	60521.7	35119.5	84575.3	233124	113352	100495	4215.88	65632.8	65754.4	11644.6	27507.1	111881	37024.6	40280.9	18835.2
DAG(16:0_20:4)	166580	134823	46598.6	68686.5	236151	109559	63885.6	161994	112891	411104	69742.9	351788	147050	31642.4	90664.3
DAG(16:1_16:1)	320565	233521	186911	404015	299613	141598	60961.2	139849	146397	714634	97216.1	113834	568089	141874	288108
DAG(16:1_17:0)	201136	97723.5	95919.8	318992	209096	113574	99838.3	182532	238511	102002	33788.6	313493	97030.6	13222	36543.8
DAG(16:1_18:0)	439541	398153	616828	315846	332262	87804	75326.6	339755	129342	177868	191235	258979	125865	64663.9	47453.5
DAG(16:1_18:1)	319402	698985	871571	1.33444e+06	1.31511e+06	281300	254995	134325	904038	884523	238108	332941	552619	105041	348681
DAG(16:1_18:3)	73520.7	102002	116809	234812	208775	68968.3	50764.7	114641	101220	115965	100810	333804	191032	135112	65493.6
DAG(16:1_19:0)	116457	192983	84027.6	78731.2	139856	117637	68746.6	205731	198717	291287	43746.8	163842	6462.98	36950.6	123179
DAG(16:1_20:0)	107641	80517.7	28509.9	113569	150036	51252.5	3223.02	126191	60872.9	375544	111503	122919	31236.3	66885.8	78649.4
DAG(16:1_20:1)	50574.7	48570.5	200778	296125	344459	106518	90244.6	164906	129242	247336	140053	167897	133621	35224.2	77972
DAG(16:1_20:3)	191706	72004.4	222978	903184	115095	188873	206273	173443	197510	495979	352626	209196	210863	78033.4	248177
DAG(16:1_22:4)	119978	90106.3	85670.6	199897	270266	67303	22552.8	52876.5	17341.2	164249	39299.1	124646	169610	86039.8	93302.5
DAG(18:0_18:1)	73375.3	52244.6	28517.8	136283	58978	118125	41556.1	22707.3	131153	166023	222347	157310	243952	8680.6	33046.3
DAG(18:0_18:2)	212181	74558.4	257638	252692	150861	43184.2	28541.2	108665	72745.6	117249	94426.8	184116	54101.7	73532.2	167495
DAG(18:0_20:0)	102264	112779	324609	162450	356106	33450.5	13354.2	192023	93170.7	12683.2	28677.8	167597	38502.9	25704.7	20981.5
DAG(18:0_20:2)	114391	103324	442436	190843	895722	51482.2	100705	427783	475311	295689	207131	144470	166087	95278.4	177347
DAG(18:0_22:5)	66528.7	152656	259437	154009	828407	43011.9	130193	186984	95434.6	256117	42428.6	124646	108633	42483.6	100290
DAG(18:0_22:6)	437604	249529	755544	828750	2.92827e+06	203488	340050	316154	1.08464e+06	1.47191e+06	365552	996420	846117	391316	361160
DAG(18:1_18:1)	18263.1	29016.8	92010.5	177644	107853	24001.1	62618.7	66484.8	137241	109912	77600.5	64515.7	113790	86825.1	121076
DAG(18:1_18:2)	99889.9	70436.2	185972	124236	205795	18224.1	24344.3	152001	121293	129423	55921.3	281581	105969	47233.8	42141.2
DAG(18:1_19:0)	73859.8	66448.4	201463	283617	605646	37814.9	34021.7	225817	223167	299679	76194.5	154907	248679	55661.6	113125
DAG(18:1_20:2)	79931.3	81996.3	110863	161146	16984.5	98025.7	14137.8	9129.11	54886.2	177799	114156	179676	102826	27754.2	24799.9
DAG(18:1_20:4)	5209.26	50676.4	70437.7	56915.1	134904	5323.37	87515.5	144017	125826	118578	20842.4	72358.7	19814.4	19142.5	52587.4
DAG(18:1_20:5)	31436.4	16623.3	72597	54129.6	146184	20845.5	22435.6	71205	77474.6	86388.9	12231.9	94836.3	23918.2	16142	36080.3
DAG(18:1_22:6)	173847	123969	216465	11548.8	253736	19470.2	58081.4	25584.6	174670	260473	69799.6	223537	38219.2	72919.3	28051.4
DAG(18:2_18:2)	83903.6	128517	105152	473231	125091	104658	61028.1	183034	183373	250707	82566.7	142517	112501	17623.6	63996.2
DAG(18:2_18:3)	89813.7	41746.4	63427.6	201355	163870	13070.1	66419.4	76578	165111	91822.6	69028.6	63359.4	320614	36545.9	82072
DAG(18:2_20:0)	50284.1	16623.3	69788.3	174805	84427.3	23367.5	13626	18619.8	17542.5	118441	8379.13	49040.1	34124	28137.2	180544
DAG(18:2_20:1)	86971.7	73484.1	44055.8	144954	129768	118326	101312	128199	35089.9	391639	152548	41816.6	22947	42981.6	104890
DAG(18:2_22:5)	58487.1	100277	135586	132677	103998	41719.8	93928.1	66635.5	44598.2	173878	45210.3	234801	85671.7	26777.3	51910
DAG(18:3_18:3)	29925	34971.6	146149	523954	238514	44906.9	24277.3	125990	98402.7	212258	59663	26003	108203	33672.8	54655.3
DAG(18:3_20:2)	91073.2	88582.9	227281	91315.9	203869	67475.2	25683.7	234354	99710.8	610500	42882.1	125923	80572.4	36603.3	58042.2
DAG(18:3_20:3)	102280	137422	406290	117099	396733	38733.7	190535	217080	156106	290531	83201.7	127199	372008	19824.4	127493
DAG(18:3_20:4)	1.14326e+06	1.32628e+06	1.78383e+06	1.52935e+06	2.73935e+06	1.22489e+06	550509	614131	741542	1.23187e+06	373489	973893	1.04465e+06	97168.3	423195
DAG(18:3_20:5)	106607	44896.3	185033	170559	203838	77409.9	21665.4	540315	189356	21026.3	46623.8	235401	93807.7	96861.8	110799
DAG(18:3_22:6)	143812	114392	107655	259483	471751	109597	136673	125789	245126	344249	124882	374089	159770	80312.8	212774
DAG(20:0_20:2)	199457	8266.84	53718.2	179946	17002.8	97394.1	18551.2	65329.9	212149	20936.9	61885.4	83573.1	63104.3	14020.7	46348.2
DAG(20:0_22:4)	65915.1	97902.7	236931	372861	277725	24710.3	19534	18052.3	114703	80246.7	26396	82972.4	15964.1	30129.3	13241.3
DAG(20:0_22:5)	15237	16645.7	61008	36204.1	165443	94379.2	3089.08	22737.4	14101.4	100970	19060	36736.9	7962.7	3543.49	26603.9
DAG(20:1_20:1)	14623.4	40281.2	34549.9	57014.9	58152.7	4131.78	30472.2	37279.7	52119.2	12731.4	4165.75	35426.6	71118.6	6893.53	27466.7
DAG(20:1_22:6)	4870.16	224258	160028	209183	27494.4	35144.6	16636.4	9033.7	79336	68343	49299.7	96938.8	117356	58611.3	82499.8
DAG(20:2_22:5)	17962.7	43077.2	43578.6	135900	88169	57052.5	17750.9	9018.63	51012.5	72921.6	16835.4	49280.3	64028.2	34822	41951.4
DAG(20:3_22:6)	27157.3	84998.3	68020.1	56945.8	51072.7	20561.3	20306.4	128099	18684.4	83419.8	28981.1	124421	23935.4	3553.07	32778
DAG(20:4_22:5)	29821.6	16636.7	29065.4	38452.4	31016	26659.9	29079.8	66585.2	148711	119461	12563	77791.3	29508.8	20762.9	19844.2
DAG(20:4_22:6)	80415.7	8903.1	88510.7	28354	134537	13963.1	18065.7	41497.8	72494	65904.2	31869	58523.7	77822.2	38901.8	35652.5
DAG(20:5_20:5)	283877	132180	455971	363038	124357	216265	95384.7	19639.1	81448.9	154344	68098.9	224814	279704	71846.7	38647.3
DAG(22:4_22:4)	33901.6	47035.1	24973.6	96303.8	144442	31928.7	26939.4	151700	9256.7	81711.8	21350.3	44362.1	27785.7	3530.08	21063.5
MAG(15:0)	12973.1	17998.9	35535.7	23519.6	40755.5	28434.4	6220.01	9013.61	24342.9	27113.5	4202.04	27467.2	25641.4	6383.07	6602.84
MAG(17:0)	11655.4	13125.4	11516.6	22478.6	33996.5	9354.65	27575.7	18574.6	36155.2	36591.5	12329.5	27895.2	47097.2	4842.13	13063.1
MAG(18:0)	17310.4	40792	12760.6	11464.4	181125	6822.18	37186.1	27322	8572.51	12518.1	3229.2	45683.6	29796.7	24363.9	45777.8
MAG(18:1)	87133.2	114302	139655	237575	129493	25965	12980.8	56743.1	131455	207787	15023.5	109028	169138	61810	58719.6
LPC(14:0)	41758.1	48794.5	39744.9	61872.3	58207.7	28064	29936.4	39167.8	41197.3	56455.4	28709	60656.2	58742.6	42713.4	32472.3
LPC(15:0)	12117.3	17913.7	9912.76	21747	20139.3	11330.1	2908.25	27964.8	9201.36	14168.9	14354.5	14064	9428.04	7751.63	15826.1
LPC(16:0)	1.92578e+06	1.78107e+06	2.50831e+06	2.82082e+06	2.41195e+06	1.62658e+06	1.59745e+06	2.46456e+06	1.95095e+06	2.81245e+06	1.67492e+06	2.17605e+06	2.62988e+06	1.73114e+06	1.09239e+06
LPC(16:1)	161768	207410	169698	237959	163609	71724.8	87364.8	92948.2	131606	119679	78643.6	230070	193889	102244	91662.5
LPC(17:0)	38334.7	36970	44071.5	19667.5	24559.7	35919.8	11482.3	30515.7	15721.3	39459.6	15331.9	63231.7	24451	10915.9	14913.4
LPC(18:0)	816753	831165	1.10159e+06	623020	725326	1.1221e+06	1.21336e+06	1.10825e+06	719407	1.43408e+06	1.16197e+06	1.30053e+06	1.23974e+06	1.51738e+06	810024
LPC(18:1)	566463	806073	618706	1.17636e+06	1.02164e+06	452228	757285	835579	1.11382e+06	1.0606e+06	657631	1.25622e+06	1.05367e+06	822473	677754
LPC(18:2)	54288.7	52603.1	336032	70965.5	111977	25603.3	19840.4	64978.4	34124	38778.7	29525.4	112257	63125.8	23731.8	34390.4
LPC(19:0)	10195.7	10610.2	30418.9	6384.44	14059	12602.1	5680.89	32956.2	10489.2	28674.8	10297.6	17998.6	2651.37	5681.08	2168.74
LPC(20:0)	14694.4	28219.3	47905.1	20511.6	7433.93	14201.4	14343.7	14421.8	23654.9	19692	16375	54761.8	10102.7	31527.5	13990
LPC(20:1)	50154.9	51527.7	59680	46655.5	74431	41461.4	51367.4	42838.5	77223	99938.7	50592.3	89955.6	121396	59262.5	37756
LPC(20:2)	10531.6	15861.6	27140.8	14771.7	27959.8	9377.62	19924.1	8837.86	29234.1	17195.2	16127.8	24268.5	25125.7	24363.9	7262.41
LPC(20:3)	26081.8	15113.3	12158.2	13543.9	10445.7	6420.2	16585.6	9922.51	16737.5	46551	12118.6	32648.3	30364	18851.4	17555.3
LPC(20:4)	5787.35	8002.48	18542.4	15214.2	18182.8	9124.95	2315.55	5498.55	7415.42	7455.86	8706.43	28828.8	15426.9	3484.11	21780.1
LPC(22:4)	3215.01	4543.4	13017.5	22882.7	15258.8	1967.98	2235.19	5072.73	5082.13	6948.25	3577.29	11263.2	6778.82	3169.99	5624.18
LPC(14:0)_2	18020.9	25414.4	64272.5	46402.3	43965.3	17155.9	13813	17469.8	27463.2	28289.6	16304.7	53800.7	28159.5	23195.5	8881.03
LPC(15:0)_2	5412.72	10265.2	18159	13329.1	39664.1	5903.37	2832.91	8042.2	9186.27	5723.95	4759.89	22774.2	7021.61	1727.12	11227
LPC(16:0)_2	297118	254054	465907	391277	395082	360059	495425	326700	408049	324784	632233	555577	644579	674030	357951
LPC(16:1)_2	143424	117528	102022	180560	201393	123752	69533.6	86470.4	68268.2	111838	68484.4	135008	128744	85771.7	76688.5
LPC(17:0)_2	4939.05	9033.03	11743.5	8218.43	14025.4	2358.19	3700.2	7461.97	4769.21	8886.5	3494.52	22496.4	8551.74	4951.31	2988.75
LPC(18:0)_2	103668	56680.5	68286.1	52525.8	90901.9	110315	96339.1	99928.1	86429.4	105854	54946.2	92433.5	126896	78723	35570.5
LPC(18:1)_2	731170	604891	576145	745107	912596	522287	589353	642753	1.09923e+06	700878	677360	1.25472e+06	861158	562170	462056
LPC(18:2)_2	43049.9	35715.4	50659.1	62785.5	46047.1	23108.1	19656.2	27467.7	34954.1	33406.9	27915.3	42860.3	32134.4	7650.11	14564
LPC(20:0)_2	8322.54	6335.67	12166	11295.6	34464.2	4082.97	2662.13	26257.5	8517.17	4650.97	7410.82	23940	12758.4	2959.29	17722.8
LPC(20:1)_2	11103.2	17044.5	27367.7	20181.6	21203.1	11565.5	14867.8	12428.2	17220.5	17270.9	27620.5	44865.2	8280.69	12199.2	16082.8
LPC(20:2)_2	9323.7	14432.2	12119.1	22522	13820.5	6738.91	7547.73	8074.59	2458.56	15392.7	6460.66	15182.8	10437.9	7745.88	21822.9
LPC(20:3)_2	9649.89	28524	25004.9	17917.9	30410.7	29660.4	8398.27	7461.97	15167.9	16149.8	16871.6	30223	11482.1	16424.6	13255.6
LPC(20:4)_2	9546.54	6608.99	15898	18270.9	5557.56	7413.66	4148.91	21461.9	9146.02	12167.4	8057.12	20679.3	12233	5719.39	7465.63
PC(14:0_14:0)	311232	452100	793333	558025	559883	736772	1.32956e+06	462531	392404	358486	1.27263e+06	1.07376e+06	1.41249e+06	1.31933e+06	811807
PC(14:0_15:0)	93753.8	72900.5	171889	126231	132336	146723	96690.7	51319.8	70934.5	67934.9	96467.7	199885	129045	107013	159081
PC(14:0_16:0)	3.28768e+06	4.90186e+06	8.78613e+06	6.17418e+06	4.93119e+06	7.53713e+06	1.18607e+07	5.02e+06	4.9634e+06	4.59388e+06	1.05334e+07	1.03471e+07	1.28572e+07	1.20191e+07	6.33901e+06
PC(14:0_16:1)	3.21437e+06	4.71367e+06	3.721e+06	4.60954e+06	6.29674e+06	2.33924e+06	2.31723e+06	1.78716e+06	1.44787e+06	1.31922e+06	3.79385e+06	4.28979e+06	3.27747e+06	2.61835e+06	2.4586e+06
PC(14:0_17:0)	25216.3	48346.5	60767.5	47407.5	52338.3	24061.4	27977.5	30209.4	28529.8	21535.3	59209.5	69832	55390.8	82362.2	58113.5
PC(14:0_18:0)	284749	584728	716347	510218	638570	600099	775367	322984	259489	240871	1.01139e+06	777162	1.02273e+06	1.01344e+06	709484
PC(14:0_18:1)	4.77327e+06	8.25788e+06	7.70644e+06	1.05512e+07	1.21331e+07	3.84465e+06	3.86093e+06	3.89167e+06	3.35354e+06	2.89499e+06	6.23843e+06	9.61128e+06	8.08302e+06	3.66991e+06	5.47622e+06
PC(14:0_18:2)	247965	518862	339162	524338	827582	105290	134295	131815	88944.8	81918.1	220375	304332	314855	251301	288001
PC(14:0_18:3)	6042.48	34729.7	65524.3	9868.26	11729.6	10494.6	13915.1	12915.3	23060	26116.1	2821.01	28811.3	54187.6	11463.7	4577.78
PC(14:0_20:0)	12165.7	5372.33	23803.9	35298.6	23881	10325.1	18551.2	26712.8	26762.3	8824.6	35806.9	17180.2	24532.7	32944.9	27826.8
PC(14:0_20:1)	119299	40572.5	80819.9	77273.2	42342	45222.8	144107	30144.1	46967.7	17800.5	58824	57465	99608.9	67709.4	35688.1
PC(14:0_20:2)	104411	69002.4	237452	56332	71083.6	56621.8	47416.1	19192.2	6650.74	25978.6	72226.1	67429.1	143569	40127.7	46490.8
PC(14:0_20:3)	187508	180706	233462	424888	182134	116775	55101.1	111879	36025.7	104066	96853.2	216704	123501	96191.4	72231.9
PC(14:0_20:4)	70210.4	41352.1	120956	29896.4	48266.4	86856.4	37872.6	124935	169438	132266	63087.3	151828	127412	26892.2	133661
PC(14:0_22:4)	4230.71	11846.9	10272.7	13472.3	16101	19932.5	2196.68	6613.33	19992.5	44184.9	35534.8	29472.1	33810.3	16250.3	9405.12
PC(14:0_22:5)	12947.3	16215.6	10186.6	20020.4	11197.7	3060.79	8071.79	13779	6565.21	26026.7	6447.05	19537.9	22689.2	9994.56	3704.29
PC(14:0_22:6)	25232.5	35007.5	61127.4	59953.9	71652.2	6336.93	12795	16571	13397.1	27189.1	13930.4	23750.4	5431.65	7558.17	4631.26
PC(16:0_16:0)	2.27909e+07	1.98807e+07	4.73653e+07	2.42639e+07	1.82042e+07	4.34426e+07	7.42216e+07	2.95968e+07	2.05106e+07	2.31173e+07	6.92554e+07	2.99527e+07	7.95411e+07	6.0067e+07	3.05043e+07
PC(16:0_16:1)	2.67988e+07	6.34015e+07	5.25603e+07	4.84819e+07	4.49466e+07	4.20931e+07	3.31678e+07	3.14347e+07	3.29569e+07	2.43072e+07	3.28589e+07	3.25057e+07	3.36384e+07	2.47853e+07	3.38663e+07
PC(16:0_17:0)	116877	231785	450416	153012	46909.1	614168	361481	196944	201534	180550	312488	84999.8	238193	228124	306932
PC(16:0_18:0)	3.62032e+06	4.13163e+06	4.11688e+06	3.25438e+06	3.53722e+06	4.08871e+06	4.61101e+06	3.44928e+06	4.05232e+06	5.09529e+06	4.09772e+06	3.46757e+06	4.01487e+06	4.73296e+06	4.88082e+06
PC(16:0_18:1)	1.18234e+08	1.3106e+08	1.3144e+08	1.5869e+08	1.41324e+08	9.25416e+07	9.7578e+07	1.62195e+08	1.24965e+08	1.60053e+08	9.64677e+07	1.57009e+08	1.06914e+08	8.05235e+07	1.31308e+08
PC(16:0_18:2)	6.11999e+06	6.83751e+06	7.90986e+06	8.68652e+06	1.07116e+07	2.36336e+06	2.6839e+06	5.41319e+06	4.3914e+06	4.46457e+06	3.93672e+06	5.86213e+06	5.23828e+06	2.88459e+06	5.75075e+06
PC(16:0_18:3)	289820	343085	505730	550121	1.05832e+06	288851	169606	509683	470733	339365	210555	301554	434446	235594	373281
PC(16:0_20:1)	283974	280042	742009	395268	511461	949822	800649	626182	955352	374994	1.73501e+06	1.29978e+06	1.21825e+06	1.11074e+06	1.19614e+06
PC(16:0_20:2)	791562	1.08298e+06	1.43958e+06	1.20706e+06	1.55997e+06	807119	692322	624174	619293	531883	1.62594e+06	1.24947e+06	1.25306e+06	874381	1.14444e+06
PC(16:0_20:3)	2.59688e+06	2.91871e+06	3.92911e+06	3.66415e+06	4.68816e+06	3.87624e+06	1.55124e+06	2.13515e+06	2.30763e+06	2.30691e+06	3.85508e+06	4.66973e+06	3.15027e+06	1.72041e+06	3.30427e+06
PC(16:0_20:4)	1.02247e+06	793527	1.34569e+06	1.85855e+06	1.43249e+06	2.5408e+06	1.5658e+06	2.71362e+06	2.54006e+06	3.35789e+06	2.88904e+06	4.57437e+06	2.66383e+06	1.27202e+06	3.26969e+06
PC(16:0_20:5)	68434.1	159019	50588.7	162757	169203	60842.6	149012	218486	178996	144096	119961	185993	134760	95731.7	154554
PC(16:0_22:4)	23172	199883	215702	100524	54942.8	390208	212971	520731	263162	271960	704119	689760	364273	385570	553327
PC(16:0_22:5)	101957	165337	165395	254457	157556	158150	114974	224612	227443	209025	404330	275724	340080	163288	410004
PC(16:0_22:6)	21276.3	52603.1	10061.4	100985	11903.8	146206	79160.8	59253.8	147302	63416	65196.2	302981	128529	89410.9	116584
PC(16:1_16:1)	7.66695e+06	1.31642e+07	9.05214e+06	1.01061e+07	1.42057e+07	3.1297e+06	3.07568e+06	3.82639e+06	3.03258e+06	1.97883e+06	4.3313e+06	6.69636e+06	6.14499e+06	4.79233e+06	3.62942e+06
PC(16:1_18:0)	4.11121e+06	4.44617e+06	6.07205e+06	3.282e+06	4.50108e+06	2.23415e+06	2.52986e+06	3.04203e+06	2.97472e+06	1.7037e+06	4.71227e+06	4.76735e+06	3.46483e+06	3.03208e+06	3.67577e+06
PC(16:1_18:1)	2.19868e+07	2.67944e+07	2.34401e+07	2.66811e+07	3.44367e+07	9.96337e+06	6.82276e+06	7.1205e+06	1.02126e+07	7.42834e+06	1.26673e+07	1.94328e+07	1.2565e+07	8.14812e+06	1.51416e+07
PC(16:1_18:2)	1.09546e+06	1.13943e+06	1.33787e+06	1.40504e+06	2.36334e+06	474911	128887	323235	197057	165281	703892	724676	688410	226400	535144
PC(16:1_20:0)	122594	46240.5	86765.9	143650	24825.6	41002	32598.6	65832	47274.6	51627	155450	88228.6	65747.1	43288.1	20967.2
PC(16:1_20:1)	557743	598170	737941	401867	731471	194243	224523	375157	195799	202766	544020	509022	518242	392849	548335
PC(16:1_20:2)	472806	468230	516997	349993	557682	184337	168769	102188	53024.8	65775.2	373489	315145	173392	184204	149562
PC(16:1_20:3)	377534	470023	226577	225604	1.07666e+06	233924	68612.7	176757	17552.5	91341.1	285729	373413	205750	121571	324865
PC(16:1_20:4)	132864	147190	303955	123315	210197	181092	93526.2	185595	89347.3	217073	112591	316346	163250	87438.1	214771
PC(16:1_22:5)	87456.1	139035	29793	51827.5	40755.5	27943.4	7286.54	44174.2	11430	17676.7	32450.7	28856.4	23484.2	11473.3	41143
PC(16:1_22:6)	27590	26467.3	44742.4	18102	55630.7	13681.7	25131.2	19528.7	16375.3	17676.7	27585.4	58253.4	59988.8	20073.4	58684
PC(18:0_18:0)	687248	707946	898172	311011	499355	1.12698e+06	831289	1.33622e+06	1.03081e+06	647091	812968	910068	876628	761563	1.11806e+06
PC(18:0_18:1)	1.11936e+07	1.46608e+07	1.60544e+07	7.80406e+06	1.27659e+07	2.81932e+07	1.69271e+07	1.97094e+07	2.29657e+07	1.99258e+07	2.65774e+07	2.58904e+07	2.27923e+07	1.34519e+07	2.15305e+07
PC(18:0_18:2)	1.14132e+06	1.07267e+06	1.52642e+06	1.01215e+06	1.62233e+06	1.392e+06	694498	1.02489e+06	993586	1.02896e+06	1.17081e+06	1.89748e+06	1.65356e+06	1.05405e+06	1.60757e+06
PC(18:0_18:3)	107253	29635.2	143567	84639.9	96661.3	151288	85807.7	152403	48431.7	108949	98780.8	148675	107301	118104	45207.3
PC(18:0_20:0)	40143.3	22703.6	108673	45113.1	11500.3	68824.8	65280.8	45063	44789.3	104616	75355.5	112782	47741.8	50604.9	88952.9
PC(18:0_20:1)	96789.5	37274.7	107890	63376.3	21680	135037	192042	174096	155553	90447	205612	124271	199304	235977	175125
PC(18:0_20:2)	354281	255129	509642	300268	250182	340248	206608	321326	229204	223607	555812	462243	396115	385570	518744
PC(18:0_20:3)	1.06833e+06	979475	2.48249e+06	1.06893e+06	1.31969e+06	2.2531e+06	1.07239e+06	1.26542e+06	1.07106e+06	1.12663e+06	2.48086e+06	2.45613e+06	1.33471e+06	1.39978e+06	1.81257e+06
PC(18:0_20:4)	256846	278698	760004	389973	356564	1.6464e+06	790603	1.19512e+06	1.23205e+06	1.28414e+06	1.08237e+06	1.87795e+06	1.33041e+06	645299	1.86391e+06
PC(18:0_20:5)	29334	20172	50463.5	60621.5	133161	56133.7	35260.7	46213	59464.2	27065.3	67713.4	88378.7	61578.8	40300	155873
PC(18:0_22:4)	12566.2	27244.7	56746	70934.8	36078.3	87057.4	63355.4	89784.6	38671.9	26398.1	227450	311841	111383	121762	272777
PC(18:0_22:5)	27841.9	23147.2	20146.3	30333.8	12013.9	88349.5	43732.6	38489.9	71337	53250.2	273484	107076	78595.7	87514.7	126816
PC(18:0_22:6)	8348.38	11806.6	51167.7	20281.3	33022.1	40111.9	4358.2	6663.55	45549	9478.02	84335.5	135534	76017.4	27313.6	9394.43
PC(18:1_18:1)	3.68814e+07	3.64458e+07	3.7343e+07	5.10295e+07	5.07059e+07	2.60454e+07	3.33687e+07	4.9261e+07	4.85071e+07	3.8084e+07	3.46504e+07	5.22388e+07	3.80216e+07	2.3387e+07	4.80952e+07
PC(18:1_18:2)	2.72089e+06	2.65973e+06	2.44963e+06	3.16843e+06	4.05445e+06	1.41296e+06	1.31349e+06	1.45222e+06	1.77839e+06	1.5854e+06	1.88581e+06	3.01404e+06	1.9737e+06	1.48673e+06	2.63686e+06
PC(18:1_18:3)	190350	194192	246450	279780	301998	116833	133776	218536	80040.3	143546	215045	234650	183963	153136	206998
PC(18:1_20:0)	170391	163769	43273.4	59309.3	103815	107731	116280	243242	208075	223263	590054	605736	322032	209736	388612
PC(18:1_20:1)	275351	465542	403160	450594	442771	214686	386093	481613	719407	421283	707521	665281	559495	364501	862434
PC(18:1_20:2)	563556	610716	1.08986e+06	683411	571622	316129	306899	269354	235090	260405	627698	510750	749431	465634	611440
PC(18:1_20:3)	1.51853e+06	1.31418e+06	2.05844e+06	2.15014e+06	2.95761e+06	1.38109e+06	780390	1.01435e+06	910578	843255	1.93706e+06	2.22862e+06	1.83103e+06	1.30803e+06	2.10813e+06
PC(18:1_20:4)	468930	413028	514493	899347	565111	1.05003e+06	684620	1.42711e+06	1.07056e+06	959494	1.27512e+06	1.79235e+06	1.30592e+06	872848	2.13202e+06
PC(18:1_20:5)	63751.3	53185.6	61017.8	80342.7	96844.7	7407.92	37152.7	85315.5	65601.8	9010.31	59141.5	78692.4	47226.2	25110.9	135087
PC(18:1_22:4)	29369.5	11914.1	125337	79191.6	59454.9	98944.6	91299.4	76377.2	54332.8	61001.8	182300	106700	142796	82572.9	178191
PC(18:1_22:5)	42953	4277.7	19481.3	49287.6	58712.1	75888.1	46110.1	58751.7	104993	62934.6	160122	37934.5	151046	63476.4	91127.7
PC(18:1_22:6)	14545.9	28707.7	31373.4	29482	11802.9	39939.6	34574.2	70552.2	29445.4	8776.45	126968	125773	104637	14727.5	31399.1
PC(18:2_18:2)	141131	175149	328600	33341.8	680389	40743.6	34591	91391.5	45689.9	19073	154022	57712.7	104637	70084.5	118509
PC(18:2_20:1)	16981	40263.3	90834.3	66476.5	72771.1	29689.1	68328.1	12930.4	6776.51	18123.8	57145.9	106325	48515.3	37963.2	39895.1
PC(18:2_20:2)	27515.7	34644.6	155694	70205.8	49156	14166.9	32699	21401.7	13422.2	9113.48	39593.9	68390.3	49761.5	25206.7	12132.5
PC(18:2_20:3)	76830.9	73348.6	67018.7	93925	217442	17753.2	69449.8	69447.5	26240.7	8576.99	145994	131404	144687	95655.1	37114.2
PC(18:2_20:4)	96692.7	34720.7	28689.9	21202.2	48018.8	54755.4	31443.3	117955	77072.1	35037	60411.4	100768	101371	43671.1	72980.6
PC(18:2_22:5)	3733.36	5179.66	9044.31	8870.69	10601.6	3390.99	4413.45	6648.48	8621.14	11786.8	2995.62	55460.1	10833.2	9237.98	4581.34
PC(18:3_20:2)	12600.1	29052.7	30524.6	10121.5	35780.3	3787.23	1874.1	3821.37	6429.38	7698.88	5973.11	9543.7	11142.6	14926.7	4624.13
PC(20:0_20:2)	16887.3	9628.96	22558.6	9760.83	26442.8	3669.5	5220.46	6517.92	8795.12	8934.65	5806.81	19227.6	17120	4575.89	4666.91
PC(20:0_20:3)	17383	5730.78	10390	104745	48358.1	38762.4	6745.74	6593.24	19635.3	26178	96785.2	55933.2	47612.9	21433.3	7084.15
PC(20:0_20:4)	3568.65	11587	10640.4	20005.1	22918.1	41949.5	24813.1	48972.3	9387.5	53057.6	50070.7	9633.81	34214.3	38499.6	22058.2
PC(20:1_20:1)	16909.9	14658.5	25595.6	10029.4	30002.6	22364.5	8840.29	6658.52	19997.5	27209.7	29752.1	9393.53	5655.11	17140.9	46419.5
PC(20:1_20:2)	4146.74	5847.28	31130.9	50676.5	35078.7	5329.11	10749	6126.24	13522.8	8638.89	35648.2	29419.5	48085.6	24593.7	57257.9
PC(20:1_20:3)	78671.8	5578.44	61808	53239.5	128026	77323.8	34758.4	15380.9	38707.1	41660.6	148058	143268	120493	48747	130096
PC(20:1_20:4)	40724.6	46089.3	102022	62869.9	66965.9	40743.6	64008.4	12307.7	119331	20888.8	133953	265887	149113	40913	215733
PC(20:1_22:4)	3739.82	5188.62	9059.96	8886.04	10619.9	7476.83	4271.13	6131.26	6665.83	13242.1	19819.6	30955.1	5637.92	9873.89	4574.21
PC(20:2_20:3)	32812.2	5950.33	110550	38575.2	34115.7	6856.63	17663.8	26388	39486.9	52830.7	74652.5	48897.4	85299.3	47521.1	98543.5
PC(20:2_22:6)	3420.09	10144.2	17713.1	26619.7	20762.9	3319.21	3708.57	11122.6	12003.5	21342.7	2841.42	7643.97	5380.09	2271.67	4128.56
PC(20:3_20:3)	26814.9	37812.4	52208.2	105205	104365	23139.7	32180	77431.7	24102.6	40346.9	42972.8	50954.8	93979.6	19094.6	24275.8
PC(20:3_20:4)	35654.2	33752.9	23009.8	23166.6	56247.4	7890.3	18852.6	72309.8	79134.7	21349.6	9503.91	30793.6	7068.88	12155.1	40929
PC(20:3_22:6)	3177.87	5901.05	12373.3	19544.7	13554.6	3241.68	1778.1	10243.9	5835.75	9269.95	2691.75	15368.7	5276.95	8571.42	4624.13
PC(20:4_20:5)	19735.8	25890.4	18174.7	35751.3	91892.4	23395.2	18668.4	11649.9	24349.1	23413	65649.7	76514.8	21460.2	10006.1	8196.51
PC(20:4_22:4)	4230.71	5681.49	9967.52	9361.8	11628.7	2815.58	6713.93	6452.64	4596.15	39555.9	12569.8	36275.1	16153.2	9956.25	17198.8
PC(20:5_22:4)	8732.7	5591.88	20388.8	7036.7	17608.1	5202.77	46779.9	19669.3	28459.3	23082.9	20565.7	6422.29	15035.9	23770.1	10571
PC(16:0/24:1)	3872.23	5372.33	9380.74	9200.66	10995.9	7597.43	2896.53	8687.21	6665.83	8384.4	2918.52	9904.13	5623.59	2506.62	4706.13
LPE(14:0)	12504.8	5152.77	8754.83	15707.9	18772.8	10129.9	9838.17	7597.55	15498.7	9670.6	9376.92	15265.4	21327	10665	7804.33
LPE(15:0)	7776.75	6032.63	6899.03	5749.83	12347.4	4536.49	3953.02	7933.74	4019.12	10867	4959.45	8192.12	5444.54	2898	3747.08
LPE(16:0)	450845	344474	300825	223532	240553	209145	209287	319418	206314	269071	172617	224288	327747	290566	139330
LPE(16:1)	107705	141231	32883.4	96610.7	77750.9	12079.5	28982.1	48256.7	25581.7	25352.7	38891	37656.7	22809.5	54129.2	12785
LPE(17:0)	15734.4	19396.8	9505.92	7578.45	9271.78	11907.2	2561.67	2837.66	7279.59	11795.9	5399.38	11398.4	16303.6	14195	22842.5
LPE(18:0)	963374	620125	516214	457424	397650	1.22805e+06	1.20499e+06	817502	545843	920977	915015	523740	1.09535e+06	1.594e+06	525161
LPE(18:1)	1.33574e+06	1.20396e+06	526542	1.11804e+06	988623	435574	534436	671376	346523	617103	549236	464045	852993	715785	476674
LPE(18:2)	27951.7	34604.2	17619.2	27049.5	46102.1	4528.02	13037.8	33041.5	14951.6	20985.1	12329.5	21310	20377.3	15012.9	6802.49
LPE(19:0)	8267.64	15265.6	14317.6	8080.31	31923.9	3198.61	3732.01	14738.1	9613.89	22518.9	8419.95	9919.14	5066.39	3778.13	5978.92
LPE(20:0)	38980.6	19809.1	64812.4	14365	24348.7	28664.1	22720.2	40614	43088.9	26845.2	18377.4	11541	16441.1	39304	11972.1
LPE(20:1)	65462.9	62326.1	81680.5	87862.8	22294.5	110688	135266	141004	109420	129515	122750	161965	195222	221995	179795
LPE(20:2)	42436.3	15310.5	62676.5	22583.4	37490.6	19128.5	8561.94	25604.7	35864.7	10764.2	1889.22	44347.1	34639.7	34687.9	32229.8
LPE(20:3)	5706.61	22421.3	23354	38698	25586.8	3141.19	13833	9791.95	6223.12	32017.5	21494	15055.2	40730.2	27658.4	42747.3
LPE(14:0)_2	12504.8	5152.77	8754.83	15707.9	18772.8	10129.9	9838.17	7597.55	15498.7	9670.6	9376.92	15265.4	21327	10665	7804.33
LPE(15:0)_2	7776.75	6032.63	6899.03	5749.83	12347.4	2026.55	3953.02	7577.46	4111.18	9273.39	4959.45	8192.12	5444.54	2898	3747.08
LPE(16:0)_2	299831	282641	395024	414145	248715	512525	344738	164254	194642	292594	363738	262358	338662	410854	280335
LPE(16:1)_2	628793	771124	469193	588335	677362	192922	223184	170832	106754	118510	248313	128100	178462	222378	137512
LPE(17:0)_2	6698.08	3048.65	14732.2	10535.9	7837.45	6652.77	9947	8250.34	14336.6	10303.4	5399.38	26746.4	8727.6	10247.4	5672.31
LPE(18:0)_2	134220	159422	252318	106970	81584.3	170497	107055	64074.5	69425.3	54165	108373	107226	142753	102416	119400
LPE(18:1)_2	3.60095e+06	3.40083e+06	3.31729e+06	2.86839e+06	2.75861e+06	2.58157e+06	2.42606e+06	2.35258e+06	2.32072e+06	2.53733e+06	2.0534e+06	2.22561e+06	2.2311e+06	2.42873e+06	2.08817e+06
LPE(18:2)_2	317109	287525	224387	257603	296037	77783.2	122793	209799	192781	140863	96172.9	103321	150230	123371	153306
LPE(20:0)_2	8322.54	6958.48	34784.6	13827.8	15086.1	51396	38877.2	13307	57052	10949.9	47168	17765.9	13102.1	46831.6	17184.5
LPE(20:1)_2	164933	102652	522239	148791	122248	606129	713585	171384	232172	238051	587333	400670	476129	812513	236412
LPE(20:2)_2	135996	157227	249892	125003	73248	146407	212636	119512	46273.4	59990.7	318838	153480	158309	292290	153020
LPE(20:3)_2	179660	207186	298634	131833	119680	94953.5	222347	78385.8	65098.7	193412	246272	148825	59731	240957	83462.5
LPE(20:4)_2	43889.6	22793.2	32523.5	104208	39985.1	118843	61563.9	27753.9	125921	114108	72135.4	97539.5	80744.3	64453.2	100576
LPE(22:4)_2	16628.9	15028.2	88096	32582.1	22450.4	154217	111893	44535.8	48517.2	78479.1	78167.4	89204.7	82935.8	79719	86207.7
LPE(22:5)_2	12834.2	12899.9	13660.4	11725.3	17562.3	10173	13652.2	3167.57	5498.68	16500.6	7451.64	21619.8	9372.18	2762.01	16428.7
PE(14:0_14:0)	50284.1	41544.8	27868.4	170738	216250	18436.5	42929	71355.7	26396.7	54350.7	71727.2	38219.9	25787.5	43996.8	77258.9
PE(14:0_16:0)	574214	480776	356061	251694	322265	572248	653813	394189	184983	115414	553091	144244	592583	898132	354207
PE(14:0_16:1)	794792	1.15467e+06	405664	827982	780810	513386	430797	278794	117117	120986	378251	371086	502772	558914	382195
PE(14:0_17:0)	8396.82	11448.1	23787	23330.3	36371.8	14488.5	10712.2	5960.53	12717.9	26308.7	21171.2	53800.7	5375.79	13540	4638.39
PE(14:0_18:0)	128439	132493	208191	27885.9	70982.7	247907	184675	55588.1	57301	126695	257837	66265.3	170985	307996	99113.9
PE(14:0_18:1)	3.88515e+06	4.84361e+06	2.63036e+06	3.3503e+06	4.27639e+06	3.62931e+06	3.07234e+06	2.09548e+06	1.18979e+06	1.43477e+06	2.76885e+06	1.91625e+06	3.47385e+06	3.87103e+06	1.8853e+06
PE(14:0_18:2)	208467	279325	162266	166978	248073	70002	77252.1	59806.2	57703.5	8982.79	107239	88303.6	117657	103776	69344.1
PE(14:0_20:1)	32650.7	11031.4	80663.4	38460.1	11802.9	68709.9	227704	31078.1	6167.78	8618.25	92340.5	30951.3	211250	163460	40608.2
PE(14:0_20:2)	20300.9	49287.4	52810.7	27571.3	47624.5	38303	71459	37716.6	23504	117277	158648	47425.7	145030	137602	59183.1
PE(14:0_20:3)	188476	231561	258811	114951	352804	150140	80801.6	63070.2	27347.5	55251.7	127127	69839.5	81174	95980.7	41463.8
PE(14:0_20:4)	27108.8	55470.7	84966.5	48090.5	30502.4	174287	56658.2	151599	66557.7	32953	52587.8	32670.8	90112.2	67288	40144.7
PE(14:0_22:4)	9643.43	20318.4	18902.3	62938.9	41587	60038.6	50429.8	15802.7	17034.3	31708	38732.2	147398	33586.9	65545	12371.4
PE(16:0_16:0)	3.12846e+06	2.17895e+06	1.01709e+06	2.2898e+06	1.42516e+06	3.78436e+06	5.06475e+06	1.70179e+06	769212	1.1569e+06	3.68954e+06	9.2578e+06	2.40471e+06	4.77701e+06	895234
PE(16:0_16:1)	1.9626e+07	2.10681e+07	1.05308e+07	2.09259e+07	2.09922e+07	8.82347e+06	7.54606e+06	1.21219e+07	5.77538e+06	5.58639e+06	6.58538e+06	6.11743e+06	7.43844e+06	7.17509e+06	5.28726e+06
PE(16:0_18:1)	7.39566e+07	7.21388e+07	5.72467e+07	7.10576e+07	6.81581e+07	1.1043e+08	1.10035e+08	1.03795e+08	7.68205e+07	8.21245e+07	7.26342e+07	5.04142e+07	8.878e+07	9.29161e+07	5.57961e+07
PE(16:0_18:2)	5.47085e+06	6.18333e+06	4.05116e+06	5.98925e+06	7.1909e+06	3.04644e+06	3.84754e+06	5.8601e+06	4.21079e+06	4.17156e+06	2.66454e+06	2.58228e+06	4.25508e+06	3.99744e+06	3.56026e+06
PE(16:0_18:3)	658505	733038	524116	847934	1.1858e+06	334505	184173	867717	620300	527137	220873	35449.1	358128	121762	248034
PE(16:0_20:0)	45375.1	26933.3	71619.1	100601	11876.3	132395	143939	26619	30808.7	35339.7	103112	52974.7	79712.9	188667	42034.3
PE(16:0_20:1)	739566	314319	1.25024e+06	257526	526593	4.15762e+06	3.5629e+06	875752	562445	680175	2.89585e+06	1.38387e+06	3.49963e+06	4.52418e+06	1.34339e+06
PE(16:0_20:2)	1.38322e+06	1.27789e+06	1.87615e+06	1.29914e+06	1.08859e+06	2.7148e+06	3.02713e+06	1.31313e+06	1.11986e+06	1.22636e+06	3.21332e+06	1.39889e+06	2.94616e+06	3.53583e+06	1.27279e+06
PE(16:0_20:3)	7.82196e+06	5.332e+06	9.1069e+06	9.6534e+06	1.17663e+07	3.90495e+06	7.36523e+06	6.26685e+06	5.15155e+06	7.19449e+06	5.60574e+06	4.62918e+06	4.97185e+06	5.15626e+06	4.75604e+06
PE(16:0_20:4)	2.7913e+06	2.48857e+06	2.82674e+06	5.73295e+06	4.47815e+06	5.51287e+06	8.32461e+06	1.4251e+07	1.24311e+07	1.19335e+07	3.53987e+06	5.22013e+06	5.55627e+06	4.08747e+06	5.53327e+06
PE(16:0_20:5)	132928	92749.9	124320	174882	107391	92110.9	346580	580487	552384	384829	87941.2	227442	212926	150033	175553
PE(16:0_22:4)	372690	222689	1.18531e+06	475917	341708	2.76649e+06	2.24356e+06	1.17001e+06	1.73211e+06	1.73466e+06	2.43777e+06	2.02363e+06	2.21134e+06	2.19697e+06	1.93664e+06
PE(16:0_22:5)	363001	280535	733951	307558	350053	432990	898428	697488	679160	525074	981685	853001	865885	1.1569e+06	1.14516e+06
PE(16:0_22:6)	70791.7	50586.8	208270	156772	160399	348287	337873	278041	249830	274780	240602	370185	215418	194605	263472
PE(18:0_18:0)	2.34368e+06	1.18783e+06	1.33631e+06	2.43062e+06	966613	4.89267e+06	3.49091e+06	1.97797e+06	914602	1.13076e+06	3.21559e+06	1.59712e+06	2.10391e+06	4.93024e+06	2.05216e+06
PE(18:0_18:1)	5.45471e+07	3.34124e+07	4.73731e+07	2.38649e+07	3.26942e+07	1.31476e+08	9.87333e+07	4.47517e+07	3.26047e+07	2.8888e+07	9.39506e+07	3.70109e+07	7.55447e+07	1.16648e+08	5.72222e+07
PE(18:0_18:2)	6.52046e+06	5.51571e+06	4.90865e+06	3.76621e+06	6.44898e+06	6.49198e+06	7.87924e+06	5.4383e+06	4.19419e+06	4.28643e+06	9.29528e+06	4.01346e+06	8.00567e+06	1.21456e+07	7.17684e+06
PE(18:0_18:3)	1.24499e+06	1.29536e+06	982669	955364	1.7443e+06	1.07616e+06	1.79652e+06	1.74196e+06	1.20387e+06	1.48292e+06	2.80287e+06	642004	1.00254e+06	2.00734e+06	752624
PE(18:0_20:0)	26130.3	49063.4	11649.6	14395.7	58730.4	87603	125840	29195.1	8909.57	29183.8	24581.8	49730.9	80339.3	86901.7	42604.7
PE(18:0_20:1)	427592	328344	467629	523940	70276.6	2.89713e+06	2.51814e+06	475788	543328	525555	2.64413e+06	746151	1.16368e+06	2.65092e+06	1.65606e+06
PE(18:0_20:2)	3.20759e+06	1.42441e+06	4.86171e+06	1.43266e+06	2.18726e+06	1.80346e+06	9.48322e+06	2.62675e+06	1.32109e+06	1.65968e+06	7.25889e+06	3.61099e+06	3.55292e+06	6.50279e+06	3.459e+06
PE(18:0_20:3)	1.32379e+07	1.04151e+07	2.42773e+07	3.58971e+06	1.49302e+07	2.34369e+07	4.57251e+07	9.72667e+06	7.90341e+06	1.26007e+07	4.28141e+07	1.40565e+07	3.04972e+07	7.48156e+06	1.32984e+07
PE(18:0_20:4)	5.51607e+06	1.6108e+06	7.08445e+06	3.94193e+06	5.91615e+06	2.63591e+07	3.91116e+07	1.78565e+07	2.45554e+07	3.38677e+07	2.46952e+07	1.3666e+07	4.67105e+06	1.24884e+07	1.62219e+07
PE(18:0_20:5)	369137	244600	269921	278782	460838	144052	1.36958e+06	1.18407e+06	918627	1.10531e+06	693234	490476	452924	519840	536570
PE(18:0_22:4)	486047	118155	1.71028e+06	427497	300714	1.87531e+06	3.31678e+06	1.1901e+06	1.04238e+06	1.28827e+06	3.33351e+06	1.55132e+06	882644	1.3178e+06	1.74341e+06
PE(18:0_22:5)	585517	33157	822281	245325	445614	187036	1.38464e+06	412718	808955	510630	1.8205e+06	958125	379528	928012	1.20078e+06
PE(18:0_22:6)	32586.1	19540.2	27281.6	8770.93	7219.33	306376	428788	535812	146648	239770	369861	261382	84182	125057	155659
PE(18:1_18:1)	2.45123e+08	1.82095e+08	1.60153e+08	2.01509e+08	1.85711e+08	1.51202e+08	1.70778e+08	1.45724e+08	1.143e+08	1.21605e+08	1.76109e+08	1.71201e+08	1.68708e+08	1.9403e+08	1.66604e+08
PE(18:1_18:2)	1.75074e+07	1.56555e+07	9.74063e+06	1.60225e+07	2.13315e+07	5.39228e+06	8.79843e+06	8.65206e+06	8.10967e+06	7.45586e+06	1.06831e+07	6.7692e+06	8.93816e+06	1.16016e+07	8.16798e+06
PE(18:1_18:3)	1.65062e+06	1.72954e+06	859836	1.81634e+06	3.20248e+06	528317	768837	1.15093e+06	985034	1.47879e+06	868300	408329	823772	616376	430682
PE(18:1_20:0)	218996	59772.2	68403.5	132140	77961.8	285750	249638	260265	64545.4	36990.4	398434	178034	185338	474253	132627
PE(18:1_20:1)	2.36823e+06	1.75463e+06	3.77185e+06	2.63358e+06	1.49211e+06	5.4698e+06	5.34771e+06	1.85746e+06	2.27393e+06	2.09025e+06	5.9595e+06	5.18484e+06	5.41017e+06	6.61388e+06	6.26414e+06
PE(18:1_20:2)	6.16198e+06	5.04972e+06	8.00375e+06	6.04604e+06	4.86333e+06	6.56089e+06	8.49371e+06	3.46685e+06	2.91133e+06	2.77462e+06	1.00209e+07	6.36672e+06	9.70736e+06	1.04466e+07	7.34441e+06
PE(18:1_20:3)	2.21676e+07	2.35101e+07	2.24308e+07	2.33738e+07	3.09885e+07	2.14485e+07	2.34067e+07	2.13866e+07	1.40008e+07	1.67344e+07	2.91172e+07	2.09571e+07	2.45499e+07	2.98228e+07	1.95269e+07
PE(18:1_20:4)	8.20305e+06	6.87335e+06	6.78324e+06	1.18174e+07	1.07941e+07	1.31333e+07	2.16152e+07	2.85272e+07	2.53251e+07	2.26977e+07	1.1817e+07	1.16837e+07	1.34287e+07	1.12013e+07	1.28955e+07
PE(18:1_20:5)	493475	405725	234792	559329	549704	214801	704209	1.2609e+06	1.33719e+06	945050	287770	236978	406987	351093	351248
PE(18:1_22:4)	1.05961e+06	959760	2.23917e+06	1.05512e+06	1.10784e+06	3.77287e+06	2.71906e+06	2.07991e+06	2.34637e+06	1.44234e+06	4.78937e+06	3.65454e+06	3.15242e+06	3.0225e+06	3.05898e+06
PE(18:1_22:5)	1.13131e+06	748720	882525	1.16409e+06	149302	1.03768e+06	974274	849640	946296	775161	1.5214e+06	1.15035e+06	1.59813e+06	1.2701e+06	1.70276e+06
PE(18:1_22:6)	200619	243793	214059	285995	291084	638574	479854	488342	455138	378089	480524	355768	616647	347262	429256
PE(18:2_18:2)	748609	602650	662285	976083	1.17754e+06	176957	263032	554375	378267	196576	398887	112032	373942	260303	345259
PE(18:2_18:3)	46602.4	29863.7	50189.7	79728.8	34711.8	2966.04	7683.35	90638.3	24288.8	31185.3	46283.6	60063	59987.7	29018.3	43781.2
PE(18:2_20:0)	45568.9	5125.89	24957.9	12991.4	20176	21305	46294.3	25659.9	12124.3	73234.5	71999.3	96745.4	31494.1	21510	4378.12
PE(18:2_20:1)	67982	287794	186441	122317	217809	191199	363825	149490	184128	176148	416349	221885	289889	558339	243221
PE(18:2_20:2)	296795	223541	247858	154470	337948	139401	235071	225817	81298	247130	553544	150702	350737	426368	37221.2
PE(18:2_20:3)	618135	503628	516919	949993	699189	325317	451558	740171	281927	224157	291172	478762	437025	659090	53122.2
PE(18:2_20:4)	129150	251142	157258	347154	530536	349149	497266	360444	300541	117684	365099	119615	405096	163709	93409.5
PE(18:2_22:4)	17936.9	24733.3	194108	86788.5	48605.8	139774	142416	93601	222588	169201	79732.1	330050	155859	158442	77258.9
PE(18:2_22:5)	50122.6	42306.5	135430	37999.7	20827.1	46888.1	49224.3	21733.1	25425.7	43758.4	91614.8	78917.6	65618.1	56446.9	74834.6
PE(18:2_22:6)	8871.57	17528.4	42201.6	19138	35363	25537.2	28831.4	44661.3	18775	39411.5	19091.7	42229.6	51007.7	31431.7	19951.1
PE(20:0_20:0)	38528.5	22985.8	7230.76	20158.6	47255.8	31411.9	32950.2	13081	38505.9	18171.9	37666.4	18156.3	39620.1	21082.8	56259.6
PE(20:0_20:1)	194193	287928	385009	190382	29191	582584	654650	394038	364885	504646	871021	489650	755017	736472	547622
PE(20:0_20:2)	938507	878212	1.85111e+06	1.05742e+06	697538	1.19446e+06	898428	797918	509119	593511	1.87856e+06	1.07076e+06	1.12243e+06	1.41586e+06	1.4072e+06
PE(20:0_20:3)	2.96053e+06	2.89003e+06	5.34757e+06	2.45248e+06	2.17809e+06	5.69663e+06	2.11966e+06	2.32546e+06	1.77286e+06	2.32755e+06	6.16813e+06	6.11067e+06	3.68613e+06	3.61819e+06	3.58307e+06
PE(20:0_20:4)	556451	540817	1.2432e+06	788079	378850	3.70109e+06	948657	1.42862e+06	1.73865e+06	1.78899e+06	3.07499e+06	4.30255e+06	2.24356e+06	1.58883e+06	2.83651e+06
PE(20:0_20:5)	21088.9	5421.61	71744.3	30065.2	10619.9	102046	59219.9	72108.9	90906.8	145472	109053	46862.5	100296	72134	132699
PE(20:0_22:4)	45891.9	75230.5	267339	35858.8	120139	664129	213808	234505	284442	179725	1.02137e+06	608064	371106	335004	485587
PE(20:0_22:5)	54385.6	75902.6	114384	90088.2	12013.9	240786	83162.3	174749	102427	161498	549916	207769	160672	269305	463482
PE(20:0_22:6)	45601.2	57576.6	39995.3	9415.52	22844.7	161711	49542.5	50566.6	45267.3	52067.2	138216	163016	81474.8	61388.6	58398.8
PE(20:1_20:1)	1.66515e+06	1.27341e+06	2.096e+06	1.40657e+06	752931	1.32653e+06	1.36773e+06	1.9614e+06	1.5339e+06	2.18311e+06	2.86863e+06	3.03807e+06	2.45885e+06	1.63537e+06	3.04187e+06
PE(20:1_20:2)	2.10114e+06	1.70221e+06	2.77197e+06	2.14247e+06	1.96349e+06	1.02304e+06	1.24769e+06	778334	846686	907909	2.73711e+06	3.1935e+06	1.8942e+06	1.56373e+06	2.25609e+06
PE(20:1_20:3)	4.32436e+06	4.15806e+06	6.80905e+06	5.17278e+06	5.2641e+06	2.18419e+06	2.27202e+06	2.15122e+06	1.76179e+06	2.48162e+06	5.06149e+06	7.46902e+06	3.262e+06	2.67965e+06	4.38882e+06
PE(20:1_20:4)	1.0467e+06	940941	1.29875e+06	1.90152e+06	1.75898e+06	1.76756e+06	1.20968e+06	2.1703e+06	2.08125e+06	2.34062e+06	1.89693e+06	3.76867e+06	1.63637e+06	985282	3.18555e+06
PE(20:1_20:5)	138418	76171.4	61189.9	139199	125916	34627.7	30890.8	137840	58508.4	45182.2	42882.1	123445	55992.4	67115.7	180865
PE(20:1_22:4)	112356	64790.5	310370	146029	118488	335366	116347	172188	302302	124631	663301	402848	281638	199393	563309
PE(20:1_22:5)	73762.9	64163.2	169072	110807	186353	135640	58901.8	134828	191171	94367.5	379158	375666	162090	141586	485587
PE(20:1_22:6)	33425.8	17282	50846.9	81570.4	47982.1	149364	36650.4	24796.2	41131.9	52947.6	70638.7	168573	131537	82956	72695.4
PE(20:2_20:2)	187055	128461	78942.1	159304	38004.2	56076.2	18367	56743.1	42520.5	26205.5	216950	106024	144729	60967.2	41749.1
PE(20:2_20:3)	123046	286091	369988	237882	463956	58775.2	21380.8	75573.7	59212.7	122155	169147	236377	56808.9	159055	138938
PE(20:2_20:4)	70048.9	41195.3	190275	141205	168757	81314.9	122559	185480	46741.3	254056	240602	48071.4	183060	44188.3	64602.3
PE(20:2_22:4)	9688.64	13442	23471.4	23020.8	27512.7	25479.8	12047.4	36132.3	27755	49491.3	23243.9	66558.1	38588.8	14989.9	32015.9
PE(20:2_22:5)	9688.64	13442	23471.4	23020.8	27512.7	8613.86	5022.89	15064.5	15092.4	20634.3	12941.7	42852.8	24524.1	10931.2	20346.9
PE(20:2_22:6)	9688.64	13442	23471.4	23020.8	27512.7	8704.31	5075.63	17595.4	12873.9	20850.9	9490.3	31424.4	17983.8	8015.95	14920.6
PE(20:3_20:4)	12117.3	28573.2	49892.4	91546.1	31630.4	21177.2	12348.8	23355	50811.2	50729.4	47644.3	38692.9	61796.9	34822	46990
PE(20:3_22:5)	9688.64	13442	23471.4	23020.8	27512.7	38661.9	49944.3	67614.6	33827.2	26418.8	26781.5	61480.3	33690	18654.1	11986.4
PE(20:5_22:4)	26708.4	37055.2	64702.8	63460.7	75843.3	18522.7	19991.1	19880.2	39808.8	54570.8	32904.2	86929.5	49748.6	16556.7	41274.9
PE(22:4_22:4)	9688.64	13442	23471.4	23020.8	27512.7	18600.2	10846.1	32529.3	32589.6	44556.3	20706.3	39834.3	27618.1	17430.1	20967.2
PE(22:4_22:5)	16900.2	23447.4	40941.9	40156	47991.3	8613.86	5022.89	15064.5	15092.4	20634.3	16431.7	42180.8	24139.5	7640.53	20027.8
PE(22:4_22:6)	7250.33	10059.1	17564.4	17227.2	20588.7	8613.86	5022.89	15064.5	15092.4	20634.3	6803.08	22526.4	12891.6	5746.2	10695.7
PE(22:5_22:5)	9688.64	13442	23471.4	23020.8	27512.7	9004.36	7534.34	29446.1	22638.7	30951.4	17851.3	46366.9	22719.3	12812.1	17298.6
PG(14:0_16:0)	51511.3	77650	37303.9	55487.9	40865.5	38303	125455	195789	144384	96293.3	189625	68668.1	189506	109561	80752.9
PG(14:0_16:1)	27040.2	57576.6	78707.4	60859.4	24302.9	1426.74	7016.98	37450.4	9724.57	31192.2	51386	3624.5	16333.6	4673.58	16949.2
PG(14:0_18:0)	11671.6	16771.2	66557.1	106663	45937	33952.3	27977.5	61664.2	21577.2	96430.9	94721.6	24538.8	41025.3	47387	63817.9
PG(14:0_18:1)	262013	242942	202167	363882	231107	95527.7	178982	164454	89397.6	280145	331764	162791	169395	104696	81679.8
PG(14:0_20:1)	1619.94	1939.68	43828.9	15600.4	8890.27	8478.91	1684.34	5920.36	2127.03	13219.7	20869.6	7001.97	9733.14	10806.7	1433.94
PG(16:0_16:0)	288237	461509	467472	413454	207446	444475	2.33062e+06	1.87152e+06	2.53905e+06	2.00084e+06	4.00021e+06	423572	1.67247e+06	2.3502e+06	1.09596e+06
PG(16:0_16:1)	370752	343533	411454	322368	478262	174115	548500	942035	887939	771035	622936	267839	320871	271221	314847
PG(16:0_18:0)	246964	203423	201698	145875	304199	106381	223184	249820	175475	234199	418163	172027	257445	190333	139544
PG(16:0_18:1)	6.29762e+06	6.99433e+06	6.50784e+06	9.13159e+06	6.43797e+06	3.34218e+06	6.18151e+06	5.73457e+06	6.89222e+06	7.84791e+06	7.25435e+06	3.88656e+06	5.82699e+06	3.88635e+06	4.46013e+06
PG(16:0_19:0)	20456	28900.3	27977.9	7224.7	49834.7	9366.14	13195.1	28954	25234.6	24307.2	28754.4	10572.4	32074.3	19152.1	8171.55
PG(16:0_20:3)	10644.6	23675.9	77056.6	54897	44277.1	23501.5	54565.3	253787	134423	37740.1	85650.8	14221.7	54101.7	41928.1	51553.5
PG(16:0_20:4)	11729.7	6671.72	10288.3	28683.9	3877.46	6357.03	97912.9	297073	178795	51530.7	87623.7	11503.5	76232.2	72114.9	56224
PG(16:1_16:1)	242055	462853	277667	426115	656086	131964	542975	810974	533266	666006	457621	175556	492029	279649	238943
PG(16:1_18:0)	179531	277981	170011	249776	186169	24480.6	190033	297474	115105	128001	155541	94460.9	77478.4	94295.2	91234.7
PG(16:1_18:1)	653983	874179	545788	1.34058e+06	1.1161e+06	182126	373368	389117	207722	331799	649921	131930	252460	322745	204253
PG(16:1_18:2)	20100.7	36795.3	46911.5	65770.5	28328.9	15668.6	9277.28	20360.6	5865.93	27888.4	41090.6	68112.4	38979.8	8521.62	16557
PG(16:1_20:1)	4665.89	18357.3	5967.21	3809.95	3877.46	5361.27	5039.63	2177.33	10856.5	12842.8	4882.35	16166.5	9251.86	4123.86	7675.98
PG(16:1_20:2)	6930.61	20006.2	21189.5	20782.7	13884.7	10009.3	3767.17	11353.6	5045.91	15475.7	14885.1	6443.31	15947.1	7108.15	13230.8
PG(16:1_20:4)	4213.27	1746.12	10206.9	7091.18	23844.3	17055.4	9945.33	13909.6	44708.9	42389.7	48619.4	36222.5	43517.7	7885.71	36105.3
PG(18:0_18:0)	31778.7	28913.8	28392.6	42089.7	26265.5	18672	37286.6	16083.9	53621.8	73311.3	40750.5	57284.7	32512.6	19514.1	27049.5
PG(18:0_18:1)	496704	547538	663224	795753	477620	375277	834135	560401	363678	489652	1.12296e+06	402397	758455	785123	464908
PG(18:0_18:2)	26059.2	24872.2	48977	24509.5	75439.8	41941.6	51116.3	69246.6	27916	58876.5	64470.5	18832.1	36861.3	94984.7	35937.7
PG(18:0_20:3)	13405.9	14589.1	118531	90088.2	66819.2	76694.9	70889.7	245301	55741.4	31460.4	96354.3	3819.73	32985.3	85426.9	46847.4
PG(18:0_20:4)	5648.48	4279.04	28777.9	44859.9	56520.2	18137.9	97477.6	230437	135430	14574.7	69504.8	44827.6	148210	58055.8	125318
PG(18:1_18:2)	42823.8	52379.1	91460.2	77656.9	107208	56954.9	52874.3	99606.7	99791.3	55657.5	35103.9	110054	62982.5	42100.5	23209.8
PG(18:1_20:1)	6523.69	4529.96	21564.4	49932.2	13637.1	12280.5	14794.1	32923.5	32984.5	45096.2	29608.1	98038.8	30437	36450.1	46549.7
PG(18:1_20:3)	24239.9	56411.7	54438	57595.5	27228.4	28971.3	71140.9	169275	112318	20730.6	83247.1	165712	36470.3	40242.6	78681.5
PG(18:1_20:4)	15185.3	2098.3	15084.3	9108.57	24532.2	27079.1	45524.1	120064	65149.1	126352	15114.2	40570.1	34063.9	12766.1	23762.4
PG(18:2_18:2)	10538.8	22031.5	34283.9	19322.1	11335.2	13342.9	4836.49	14505.5	7355.05	17587.3	9451.75	19485.4	27158.3	7983.39	12795.7
PG(18:2_20:4)	3533.02	5081.08	7658.72	8394.67	10720.8	24408.8	7278.17	22899.3	9639.04	23915.1	6610.33	17653.2	4860.13	11203.2	8303.46
PG(18:3_20:3)	34976	10489.3	32924.1	3536	29356	14729.7	6268.57	15770.1	11560.8	9560.55	10205.5	6183.51	6252.42	22161.2	14806.5
PG(18:3_20:4)	2793.24	5591.88	13120.5	14909.8	23376.6	9644.65	51166.5	51614.9	8909.57	37313.7	17456.7	21310	4243.48	9184.35	14544.9
PG(20:1_20:2)	3891.6	4973.77	14740	6702.9	4380.94	10049.5	4912.39	9058.81	5045.91	11211.3	11002.9	16669.6	1865.41	18933.7	4691.87
PG(20:1_20:3)	51543.6	40533.7	44173.2	69418	50742.6	38934.7	97745.5	7015.05	12255.1	36288.8	27620.5	67992.3	38911.1	17344	21141.9
PG(20:1_20:4)	5277.08	4464.54	18143.4	3843.71	3732.56	43270.3	70940	33121.9	28554.9	44473.8	45898.1	11255.7	37308.2	31355.1	41705.4
PG(20:2_20:3)	15553.5	9378.05	48030.3	41000.1	13206.1	12976.1	18115.9	6377.32	15530.1	19946.5	43879.9	145296	83150.7	37063	68987.6
PG(20:2_20:4)	1592.81	1968.36	31060.5	9945	9207.58	10101.2	3747.08	13823	15203.1	15358.8	12882.1	3761.92	4215.98	29803.6	20253.1
PI(14:0_18:0)	22138.5	35348	255134	25192.5	41837.6	7439.5	15065.3	17881.6	75613.2	103653	167991	60701.3	132053	56197.9	55368.3
PI(14:0_20:3)	8438.81	22085.2	7917.69	21880	26149.3	7836.7	7984.72	6969.86	13730.8	13969.4	17209.5	28242.5	5685.19	9157.53	4820.22
PI(16:0_16:0)	13486.6	6604.51	16547.3	26027	53209.5	9142.18	8371.9	24972	23750.5	48992.7	6066.08	48334.2	18701.4	3417.08	19516.2
PI(16:0_18:0)	3994.95	8145.86	61510.7	10781.4	48339.8	19669	13719.2	17324.2	5116.34	101383	20554.4	48139	7412.66	4129.6	13615.7
PI(16:0_18:1)	24686.7	10668.5	12416.4	7934.51	65892.9	36695	13942.3	24690.8	30235.2	66043.5	16558.7	28278.2	27873.7	23329.6	9619.04
PI(16:0_18:2)	24289.4	5027.31	10116.2	16605.7	27742	4442.84	3346.92	7769.95	7576.41	7820.39	6939.14	23301.7	7838.08	10509.8	7280.24
PI(16:0_20:3)	7030.73	10802.9	13879.4	14978.9	13261.1	24242.3	4939.18	12518.6	19211.4	9553.67	19438.7	35892.1	5401.57	6937.58	5736.48
PI(16:1_16:1)	14730	12707.2	33783.2	15493	21698.3	10506	2583.44	10422.1	5619.42	13639.3	20742.6	30230.5	14129.2	15286.8	3472.2
PI(16:1_18:1)	19018.8	23774.4	42999.6	80189.2	114361	34742.6	15351.6	16390.2	26502.3	30807	36759.3	29021.6	21958.7	18232.7	11961.4
PI(18:0_18:0)	10247.4	9664.81	11962.6	11341.6	25357.5	4335.64	1649.18	11439	4139.86	27656.8	9333.83	17465.5	23729.1	4585.47	14610.4
PI(18:0_18:1)	21521.7	32377.3	12533.7	34193.6	26962.4	14230.8	12150.4	36029.3	5227.02	29947.2	25942.4	65364.2	31200.8	4453.31	23434.4
PI(18:0_18:2)	15069.1	19689.2	13926.4	19452.6	78833	16570.2	3251.49	11142.7	17255.7	22976.3	17347.9	13966.4	14712.5	4928.33	5747.18
PI(18:1_18:1)	72858.6	16578.5	20952.1	66645.3	85702	21213.1	23992.7	7175.74	19559.8	30896.4	97805.7	25184.6	22087.6	22467.7	25416.7
PI(18:1_18:2)	21030.8	11820	11743.5	30289.6	47120.1	6985.84	6697.19	34447.6	16873.4	17552.9	19828.7	14311.8	15212.1	7452.83	6987.89
PI(18:1_18:3)	14245.5	4758.47	14841.7	18851.5	22529.8	4815.15	1843.4	6979.9	6992.83	9574.31	9243.12	21107.3	8770.57	7655.86	11520.2
PI(18:1_20:3)	26026.9	47674.4	164456	64043.9	33895.6	9977.72	19405.1	8039.44	24897.5	58092.4	8531.07	46051.6	10510.9	65832.3	28015.7
PI(18:2_18:2)	6846.64	14318.7	25002.3	21102.4	43259.1	7916.14	4624.41	20864.4	8331.03	11988.5	8177.31	20534.7	14417.1	2509.18	9512.08
PI(18:2_20:3)	36397	8656.66	39580.6	32697.2	20983	30722.8	5490.02	6302	6731.23	62576.9	45558	20536.6	5410.17	21203.5	3548.85
PI(18:3_20:3)	9640.2	6573.15	25028.3	19878.5	24862.3	4180.59	3484.21	5970.58	7812.86	9354.21	24309.7	6142.96	4830.05	4968.55	11016.6
LPS(18:0)	5945.6	17066.9	23956.5	12707.5	12389.9	7976.44	7370.26	5960.53	4385.86	19623.2	5687.38	14799.9	11898.9	2794.57	9943.48
LPS(18:1)	5890.69	20010.7	11970.4	17380.7	27787.8	11416.2	2338.99	13799.1	6308.64	8769.57	5911.88	13087.9	9002.62	2440.22	9387.3
PS(14:0_14:0)	36946	27497.9	55611.6	44959.7	28328.9	53578.2	45088.8	31906.7	22839.9	44178	49118.3	37311.3	73782.8	53343.9	36900.3
PS(14:0_16:0)	175978	252665	278606	255992	176723	364941	300369	198299	270859	338127	373943	287963	368570	426560	240833
PS(14:0_16:1)	165450	431085	40308.2	306484	291726	110659	94731.7	139698	108716	216110	97783	259880	78080	157274	131059
PS(14:0_18:0)	25946.2	60175.4	53710.4	85867.7	33996.5	24061.4	13205.2	21256.1	39109.6	66889.5	9549.83	19177.5	21877	13762.2	7183.98
PS(14:0_18:1)	665610	608923	519579	872489	894254	355752	284128	467252	527229	664424	165519	296898	369516	167080	455282
PS(14:0_18:2)	89070.9	44730.5	26780.9	41867.2	83115.8	23455.5	26855.7	50667	25471	81780.6	22994.4	33722.1	14438.6	25781.3	25901.5
PS(14:0_20:3)	75991.3	35016.5	10092.7	67420.3	48679.1	40111.9	5312.55	18810.6	4989.56	17759.2	44469.5	18952.2	17829.1	14174	11825.9
PS(14:0_20:4)	52124.9	5273.75	54625.8	40769.9	48587.4	11338.7	10702.1	23796.9	32207.3	9037.82	41748.3	57540	38997	11205.1	30903.6
PS(14:0_20:5)	8451.73	5941.37	24032.1	40455.3	28169.9	3778.61	8738.16	23609.5	38083.3	32338.5	3000.16	19185	8340.85	3725.46	6920.15
PS(14:0_22:4)	6906.93	5677.01	10092.7	29612.5	19613.5	9389.11	10680.3	14376.6	6162.75	23621.1	14708.3	9821.53	36418.7	18989.3	9369.47
PS(16:0_16:0)	222613	44712.6	221335	154009	105740	268379	306731	173493	167224	79373.2	380973	282707	414121	354541	248712
PS(16:0_18:0)	238018	185186	311309	222458	181859	658099	519869	489899	403572	790293	424966	459464	569378	300910	316915
PS(16:0_18:1)	443417	595481	389860	734518	451116	168143	319456	376613	232424	1.04891e+06	570552	473130	299729	117586	338057
PS(16:0_18:3)	363324	486601	385713	873257	932680	62134.7	202423	535293	217080	524592	249673	133657	217008	179703	176836
PS(16:0_20:0)	6620.57	29240.9	10303.9	25305	30242.6	20753.7	29450.9	16852.2	6545.09	5686.12	18740.2	28503	3982.64	4208.14	13533.4
PS(16:0_20:1)	13273.4	32381.8	58037	25422.7	25403.4	88493.1	62585.2	15416	31004.9	28392.8	159600	9844.05	60590.4	124424	39324.7
PS(16:0_20:2)	31966.1	5018.35	40605.5	31561.5	60243.6	37010.9	10582.1	11057.4	19464.2	43471.9	59549.7	88052.1	35365.9	10645.8	24450.5
PS(16:0_22:5)	19813.3	25535.4	51410.2	47077.6	56263.5	6601.09	9973.79	29913.1	65098.7	18103.1	16057.5	70504	28735.3	21912.2	44030.8
PS(16:0_22:6)	9688.64	13442	23471.4	23020.8	27512.7	22341.5	9257.19	26086.7	19086.9	38343.7	22817.5	79218	32168.8	23272.1	35873.5
PS(16:1_16:1)	199037	219284	106873	252922	259720	1.05721e+06	34473.8	802437	555905	115139	973975	1.3636e+06	92561.6	115020	769024
PS(16:1_18:1)	1.55212e+06	1.29312e+06	1.03822e+06	1.23622e+06	1.14453e+06	711505	652641	814489	873853	1.0888e+06	642438	4.66072e+06	422672	692417	733015
PS(16:1_18:3)	29805.5	16103.5	124164	47898.7	102806	17684.3	5752.89	26609	22865.1	8762.69	18638.2	75388.5	4632.37	28290.5	8731.29
PS(16:1_20:0)	20223.4	17022.1	10452.6	29152	34840.2	35575.2	2600.18	10173.6	5081.12	26975.9	6125.04	12599.8	18237.3	11973.2	4802.39
PS(16:1_20:2)	47700.4	23770	189571	92202.2	34455.1	47376.2	46244.1	19132	63841	55960.2	172277	20514.1	95096.9	22869.9	23423.7
PS(16:1_20:3)	337165	339232	178070	231820	145634	151633	210292	28667.8	231166	276156	347638	221735	246530	127834	319981
PS(16:1_20:4)	96337.4	133658	260141	181788	298513	196166	147623	396499	120538	52473	136583	317473	212969	169896	113553
PS(16:1_20:5)	23950.3	17102.7	42154.6	18362.9	34776	23625	2025.9	47980.5	9694.38	10736.7	13549.5	55798	28533.4	13580.2	10342.8
PS(16:1_22:4)	15650.4	20705.2	29910.4	28799	19002.1	15217.8	29116	73163.4	93522.9	40800.9	88440.1	48304.2	13145.1	24306.4	26618.1
PS(18:0_18:0)	420164	235280	656495	424197	306033	1.27112e+06	1.98739e+06	840099	801409	1.03447e+06	1.64703e+06	866517	1.64411e+06	1.34136e+06	802894
PS(18:0_18:2)	42791.5	38950.5	21053.8	38935.9	15471.3	47318.8	18115.9	32469.1	15218.2	89965.5	9968.78	21129.8	6725.11	6489.38	25983.5
PS(18:0_18:3)	4812.03	29299.1	9959.7	21250.1	16278.3	11660.3	2151.47	6532.99	13115.3	9003.43	7095.62	29532.2	4305.79	14687.3	14022.1
PS(18:0_20:0)	3468.53	5901.05	19536	11481.6	10060.5	9739.41	14683.6	12478.5	11042.6	28960.2	37734.4	19372.7	27441.9	2382.76	4531.43
PS(18:0_20:1)	18221.1	33793.2	156163	50661.2	25999.5	81659.4	160481	63572.3	106201	124769	201711	100092	130893	190372	103570
PS(18:0_20:2)	2814.87	7125.61	18065.2	12203.3	14584.5	5268.81	35093.3	29315.6	26703.6	58362.4	20726.7	19680.6	43788.4	11743.3	9173.38
PS(18:1_18:1)	968864	563669	527324	787312	764578	875168	505973	726613	454685	402644	547421	679848	713764	660430	498778
PS(18:1_18:2)	8926.47	60444.3	27891.8	44547.2	31199.4	20696.2	21029.2	79088.8	14730.2	37086.7	29117.2	79893.8	21258.2	21283.5	57115.3
PS(18:1_20:1)	29137	23720.7	39439.8	9914.3	8598.63	26329.7	42493.7	25539.4	8683.19	8693.91	38256	76139.4	10571.1	35837.2	42943.4
PS(18:1_20:2)	37204.4	35065.7	102883	72356.4	47881.3	15143.2	12039.9	36109.7	36176.6	62645.7	34695.7	79238	45346.9	14543.6	31249.4
PS(18:1_20:3)	41984.1	95572.7	277588	178565	213407	50161.4	30790.3	181929	37021.8	222369	83315.1	96187.9	111340	27773.3	93873
PS(18:1_20:5)	13205.6	16583	28955.9	25422.7	33941.5	13489.3	7870.87	20447.6	25058.5	34755	11972.7	39644	18181.4	11318.1	20318.3
PS(18:2_20:3)	61103	68940.7	210382	37408.8	99595.9	36264.4	20724.5	14170.7	71035.1	137149	27733.9	55955.7	17309.1	38365.5	66491.9
PS(18:2_20:4)	338457	255757	541016	633687	352254	413465	327493	706024	618790	636086	307726	370410	454213	291716	596823
PS(18:2_20:5)	14216.5	20257.1	38422.7	57068.6	48768.5	21228.4	11994.7	26302.7	37194.5	67254	9528.85	14469.5	18056.8	7343.65	24404.1
PS(18:2_22:4)	33878	53947.3	42405	4909.57	53548.9	243255	226365	132317	76166.5	61538.3	310901	186744	159512	186426	139080
PS(18:2_22:5)	85906	54664.2	93025	169740	114086	113358	111475	83658.4	134675	115139	146130	97914.9	98878.4	118142	165356
PS(18:2_22:6)	7350.45	3666.98	34002.2	7834.75	6148.17	97078.2	48337	33367.9	35281.1	21858.6	61681.3	72715.4	54961.1	37465.2	23762.4
PS(18:3_18:3)	527385	611164	316473	290600	779068	101041	134044	262173	216074	263913	115539	58283.4	169009	100999	129133
PS(18:3_20:0)	4149.97	17550.8	16414.3	15784.2	8508.76	6268.02	3591.79	5729.54	6464.6	27319.8	6893.79	9949.18	6334.06	4296.24	11169.9
PS(18:3_20:1)	67691.3	61430	181043	91546.1	88453.3	229215	255163	83909.4	63539.2	115827	237654	105274	288471	238084	144999
PS(18:3_20:2)	701781	526927	721120	623711	555023	429832	628196	413672	334298	248987	960369	424323	610201	697014	277376
PS(18:3_20:3)	975969	883140	895043	961503	1.24999e+06	392218	399822	698994	710854	572464	635408	367857	534141	393615	412143
PS(18:3_20:4)	1.05735e+06	783221	1.16496e+06	1.57693e+06	1.02347e+06	840713	1.32102e+06	1.78916e+06	2.19645e+06	1.82476e+06	813649	1.29452e+06	1.00339e+06	712529	1.52878e+06
PS(18:3_20:5)	25881.6	25302.4	45329.1	30425.9	50889.3	10976.9	11946.1	55989.8	28177.6	54790.9	10488.1	35817	24635.8	8050.43	17230
PS(18:3_22:4)	145071	104131	350506	92773.9	81859.4	343119	397813	216628	282380	370385	499346	362751	313480	296121	385760
PS(18:3_22:5)	297248	183663	199820	306791	286866	115225	222682	67840.6	247868	128552	268722	293595	309914	193839	324438
PS(20:0_20:3)	22716.6	31517	55032.6	53976.2	64508.1	48424.3	39429.7	51119	84844.7	115999	50388.2	303765	65360.3	14342.5	416778
PS(20:0_20:4)	59520.6	47115.4	36482.4	55311.4	107850	86942.6	25415.8	161391	86379.1	68265.1	36963.4	85450.3	70731.8	55450.9	95013.9
PS(20:0_22:4)	10387	11062.8	28955.9	19521.7	38068.4	8613.86	5022.89	15064.5	15092.4	20634.3	13108.4	43404.7	12332.9	11072	30985.6
PS(20:0_22:5)	4876.62	25423.3	28103.1	27563.6	32941.9	7824.26	4562.46	13683.6	18840.4	11727.2	16914.7	56008.2	32052.8	14287	26593.2
PS(20:1_20:1)	21263.3	4579.25	30997.9	29773.6	36463.5	36522.8	1462.33	6578.18	19831.5	32405.1	20509	49588.2	21834	6905.02	33934
PS(20:1_20:2)	21111.6	11645.3	10429.1	20212.3	84088	17681.4	8527.2	5915.34	17172.7	8425.67	18808.3	18839.6	77908.1	16512.7	33472.3
PS(20:2_20:3)	152402	57352.6	73755	143479	49284.4	23806.6	18936.3	30355	48240.5	42788.6	58075.6	92433.5	44132.2	113296	95673.4
PS(20:3_20:3)	448907	82534	334859	479984	258619	59320.8	839493	496125	141316	394390	956967	2.06027e+06	932921	800063	145177
PS(20:3_20:4)	76609.2	106288	396980	118711	45432.6	234211	251145	258909	84266.2	801298	57372.7	375441	106055	48153.2	95833.9
PS(20:3_20:5)	6465.55	8970.31	15663.2	15362.6	18360.1	8352.57	10414.1	22920.7	22963.2	31395.1	9828.19	43080.6	24654.4	15524.3	17016.9
PS(20:3_22:4)	21721.9	7478.24	125963	58112.2	58767.1	33163.4	16421.5	25639.8	47244.4	76346.9	20134.9	93820.8	47054.3	37886.6	36971.6
PS(20:3_22:5)	32973.7	30426	26374	52107.6	62275	15082.9	15283	25499.2	7812.86	36130.6	22224.5	73590.1	48558.3	18771.9	29595.1
PS(20:3_22:6)	11164.5	15489.7	27046.9	26527.7	31703.8	33978.8	29702	59424.6	59534.7	40773.4	14355.1	23329.9	36809.8	11592	27081.6
PS(20:4_22:5)	12514.5	14590.2	14286.3	38843.8	20744.6	19846.3	4868.86	14713	29686.8	39542.2	15229.8	19680.6	130893	15696.7	11023.7
PS(20:4_22:6)	11852.4	3572.44	15319.8	10796.8	17957.5	13759.2	12351.3	21290	17104.8	9560.55	6363.15	30911.9	18151.3	10875.6	13401.8
PS(20:5_22:4)	8245.04	5175.18	18691.1	15595.3	18638.3	4996.04	1714.48	14843.6	6238.21	11967.9	13703.7	36890.8	27843.7	24708.7	7351.54
FA10:0	6110.3	21316.1	37220.4	64995.5	35858.2	37355.4	10188.9	20081	26265.9	14526.5	9351.97	36395.2	9243.26	7481.56	24914
FA12:0	42985.3	80831.3	126589	90855.5	129768	20386.1	20895.2	156420	81335.7	95880.7	11268.2	69501.6	31255.6	2641.34	48095.2
FA14:1	33199.7	30844.9	35637.4	64243.4	68990.4	36275.8	10849.4	120868	63559.3	50567.8	3494.52	74397.3	56594	13095.6	9729.56
FA16:0	9326.93	12671.3	25366.7	17319.3	45817.8	7356.24	10456	15024.4	26291	19485.6	3753.03	27362.1	14146.4	6433.35	17270.1
FA18:2	43469.7	16686	50424.4	44906	45698.6	19329.5	3067.31	16661.4	18931	21803.6	6876.4	22769.2	10957.8	8414.36	7679.54
FA18:4	17226.4	20978.5	17220.2	86711.8	53918	9742.28	3881.02	37189.3	15489.9	30882.6	6744.12	23307.4	25718.7	3505.18	5800.66
FA20:3	14701.7	15480.7	28603.8	19629.1	78319.5	15401.6	3192.88	17058.1	18121	29548.3	10181.9	32438.1	15491.4	8274.53	17344.9
FA20:4	90039.8	51438.1	107041	96994.4	24999.9	12004.9	20108.3	29973.4	62935.5	59615.9	11309	44228.8	30896.8	3886.35	33352.9
FA20:5	20197.6	20158.5	22509.1	29900.2	17938.3	29871	17663.8	95760.2	52337.2	10936.2	5655.63	13861.3	19990.5	19002.7	8210.77
FA22:0	40886.1	34102.4	57833.5	59063.8	68038.9	22177.8	7885.94	68794.7	36164	18020.6	22926.4	24891.7	16565.7	11219	21922.7
FA22:3	9806.52	17770.3	23757	23300.9	19323.1	10405.5	5394.59	10163.5	8285.75	55203.6	9551.53	37198.7	19694	8778.28	16339.5
FA22:6	11668.4	36109.7	26702.6	21509.1	21927.6	11355.9	6621.85	11880.9	24238.5	32196.4	14014.4	71731.7	24588.5	12172.4	32782.5
PE(P-16:0_14:0)	187508	534096	318116	479370	187820	117263	78323.6	99777.4	112288	41199.8	67327.8	94385.8	198187	79029.4	84032.9
PE(P-16:0_16:0)	5.66786e+06	4.67334e+06	2.60689e+06	4.37165e+06	3.01172e+06	5.76267e+06	5.34771e+06	1.92324e+06	2.00579e+06	2.8434e+06	3.51493e+06	2.47941e+06	4.17816e+06	4.91109e+06	1.25568e+06
PE(P-16:0_16:1)	5.8584e+07	7.98008e+07	2.4465e+07	5.32011e+07	5.66578e+07	1.08678e+07	1.43236e+07	1.26291e+07	1.07659e+07	9.87695e+06	9.76923e+06	1.00243e+07	1.3592e+07	1.17242e+07	7.58328e+06
PE(P-16:0_17:0)	308648	440450	232680	515666	659112	428109	259851	125939	206163	253939	279607	294871	357226	199968	155124
PE(P-16:0_18:0)	6.22657e+06	8.12346e+06	5.89836e+06	6.59777e+06	5.11644e+06	4.47059e+06	4.43019e+06	5.78478e+06	5.84078e+06	5.31952e+06	3.47864e+06	3.71161e+06	4.45189e+06	3.35961e+06	3.27896e+06
PE(P-16:0_18:1)	2.13667e+08	2.53472e+08	1.6563e+08	1.83476e+08	1.79016e+08	1.35955e+08	1.21906e+08	1.68522e+08	1.47453e+08	1.33297e+08	1.14519e+08	1.01219e+08	1.21911e+08	9.36248e+07	1.07956e+08
PE(P-16:0_18:2)	2.86848e+07	3.70104e+07	1.71654e+07	2.60596e+07	3.2199e+07	4.75198e+06	6.81941e+06	1.83787e+07	1.58672e+07	1.33641e+07	6.54003e+06	8.16959e+06	9.75893e+06	7.33982e+06	1.31807e+07
PE(P-16:0_18:3)	1.37159e+06	2.02526e+06	1.12272e+06	1.52705e+06	2.31382e+06	264876	406687	895838	787323	559120	254435	231046	492888	253216	453856
PE(P-16:0_19:0)	195355	333944	19434.3	186085	87362	145775	95334.5	263479	256622	109018	116514	453983	88951.9	103183	127600
PE(P-16:0_20:0)	335550	215162	529906	403171	235784	1.19905e+06	1.45178e+06	523241	329619	565723	1.25721e+06	407128	606334	901388	413925
PE(P-16:0_20:1)	7.13407e+06	6.1206e+06	1.20174e+07	5.58178e+06	3.7188e+06	2.63096e+07	2.91495e+07	8.51146e+06	8.7989e+06	8.05425e+06	3.07499e+07	1.13984e+07	2.20833e+07	2.53599e+07	8.90242e+06
PE(P-16:0_20:2)	1.23982e+07	9.54831e+06	1.64143e+07	1.18404e+07	1.1271e+07	9.82554e+06	1.57953e+07	6.34217e+06	5.47856e+06	4.65716e+06	2.51034e+07	7.84671e+06	1.53281e+07	1.43157e+07	4.47082e+06
PE(P-16:0_20:3)	4.77327e+07	3.63562e+07	4.55032e+07	4.61567e+07	5.37598e+07	2.38432e+07	2.49135e+07	3.1505e+07	2.41731e+07	2.65288e+07	3.67366e+07	2.05741e+07	2.30158e+07	2.13759e+07	2.2019e+07
PE(P-16:0_20:4)	2.00297e+07	1.7264e+07	2.05218e+07	3.04489e+07	2.44313e+07	2.47275e+07	2.10794e+07	3.70688e+07	3.41995e+07	3.5319e+07	2.01462e+07	2.49743e+07	2.41416e+07	1.37487e+07	2.88036e+07
PE(P-16:0_20:5)	2.19771e+06	2.4805e+06	1.56241e+06	2.3535e+06	2.40278e+06	1.2068e+06	1.67597e+06	3.24189e+06	3.35606e+06	2.70034e+06	1.08645e+06	2.23012e+06	1.85768e+06	942569	2.16232e+06
PE(P-16:0_22:4)	9.94378e+06	9.08232e+06	2.09521e+07	1.2178e+07	9.90457e+06	4.74337e+07	3.49258e+07	2.8246e+07	2.72368e+07	2.41215e+07	4.46736e+07	3.1492e+07	3.12363e+07	2.65475e+07	2.73811e+07
PE(P-16:0_22:5)	1.13486e+07	1.19365e+07	1.21973e+07	1.47563e+07	1.32978e+07	1.95764e+07	1.65772e+07	1.27848e+07	1.49214e+07	1.41758e+07	2.34253e+07	1.54456e+07	1.90581e+07	1.67157e+07	2.17944e+07
PE(P-16:0_22:6)	4.84109e+06	5.47538e+06	7.35359e+06	7.84243e+06	6.05921e+06	2.23587e+07	1.12228e+07	1.07259e+07	1.11483e+07	1.26075e+07	1.49056e+07	1.34183e+07	1.17485e+07	9.51188e+06	1.04355e+07
PE(P-16:1_15:0)	45375.1	65328.2	148730	67934.4	98128.6	36752.5	40685.4	59605.3	115508	117684	13277.3	179386	109621	22046.3	127885
PE(P-16:1_16:0)	134446	283985	165004	323443	259903	249314	122910	109168	108967	225533	99982.6	292543	408706	253408	165891
PE(P-16:1_16:1)	923651	1.20037e+06	640691	949993	813642	164209	99017.9	273873	289171	129652	119031	455710	242405	103164	238052
PE(P-16:1_17:0)	44761.5	100188	260063	242179	377749	68997	69985.6	157475	174117	120160	32201.3	33812.2	215203	74988	81287.7
PE(P-16:1_18:0)	126857	488841	455345	426960	690293	207364	184340	114139	301145	233099	220238	519910	157492	109350	131736
PE(P-16:1_18:1)	3.22277e+06	4.34446e+06	2.7086e+06	4.33252e+06	4.4864e+06	1.24183e+06	1.11843e+06	2.15423e+06	2.11395e+06	1.31234e+06	1.28737e+06	1.55658e+06	1.7683e+06	1.31607e+06	1.55195e+06
PE(P-16:1_18:2)	264274	301504	77424.3	455582	328410	90704	73535.1	242137	108163	16252.9	77283	131329	160457	78608.1	125960
PE(P-16:1_18:3)	97532.3	23147.2	67511.6	180176	161866	12271.9	12848.6	17816.3	144636	39948	3743.96	20416.5	120107	10437	49200.4
PE(P-16:1_20:1)	144845	126131	182295	313467	200476	323594	206441	156119	237807	118028	372809	373263	351467	246704	141933
PE(P-16:1_20:2)	1.20656e+06	1.28237e+06	1.19e+06	2.1371e+06	1.9479e+06	1.77733e+06	1.42248e+06	3.07718e+06	2.94554e+06	2.67076e+06	1.6629e+06	2.05741e+06	1.82072e+06	1.35342e+06	2.62794e+06
PE(P-16:1_20:3)	508331	306612	375151	535695	777784	240987	198572	284720	221658	224501	356935	278502	321860	229465	282261
PE(P-16:1_20:4)	107996	218791	408481	458038	549520	152178	114070	228479	328613	300023	208152	223838	208629	166391	231028
PE(P-16:1_22:4)	243023	152253	415522	309630	176540	507931	296016	283113	389033	349820	454899	538832	273344	285203	379699
PE(P-16:1_22:5)	290982	185186	165004	419823	466615	55186.1	177810	91341.3	177739	326778	258064	257853	289932	202458	266181
PE(P-16:1_22:6)	153888	108163	186754	239647	239177	249314	128268	135079	134222	234887	156630	256576	126509	83645.6	136228
PE(P-18:0_14:0)	186506	177659	315456	301573	581435	185686	277933	44857.2	64897.5	148567	259651	287813	209660	218930	223719
PE(P-18:0_15:0)	128116	94049.3	92477.3	124389	156731	99088.1	31376.3	69849.2	25762.8	46791.7	96218.3	141917	86502.5	30493.2	81216.4
PE(P-18:0_16:0)	2.5662e+06	1.3209e+06	2.52161e+06	1.71121e+06	1.17479e+06	3.61208e+06	4.06854e+06	923958	1.0122e+06	1.11356e+06	3.35846e+06	1.64068e+06	3.24395e+06	5.44165e+06	1.4753e+06
PE(P-18:0_16:1)	1.0651e+07	1.40469e+07	7.5085e+06	6.69369e+06	8.08048e+06	5.78851e+06	8.50041e+06	3.94992e+06	3.19759e+06	2.72579e+06	1.0352e+07	4.09531e+06	7.84238e+06	8.65187e+06	2.45966e+06
PE(P-18:0_17:0)	162059	52916.7	405351	298580	249724	200760	178313	124433	163451	220787	127921	279853	266512	239042	55368.3
PE(P-18:0_18:0)	1.15327e+06	1.66502e+06	981105	996034	368028	1.74603e+06	1.2944e+06	1.00932e+06	988555	1.18166e+06	1.50552e+06	1.22544e+06	1.62219e+06	2.08587e+06	1.16156e+06
PE(P-18:0_18:1)	3.7495e+07	2.9895e+07	3.99874e+07	2.29211e+07	1.70946e+07	4.09158e+07	3.44236e+07	2.6609e+07	1.96604e+07	2.24226e+07	4.60115e+07	2.63935e+07	4.26368e+07	4.35754e+07	2.69889e+07
PE(P-18:0_18:2)	6.32991e+06	5.51571e+06	4.75844e+06	4.63946e+06	4.93303e+06	2.65881e+06	3.33855e+06	5.41821e+06	5.29745e+06	3.31731e+06	4.02062e+06	2.45313e+06	5.72816e+06	4.29624e+06	5.16248e+06
PE(P-18:0_18:3)	338780	423110	402691	500473	374723	74596	265544	122424	302754	237845	232439	280154	213356	319297	393603
PE(P-18:0_19:0)	59100.7	154673	437898	24647.6	72321.7	152666	18835.8	65731.6	54282.5	50141.3	116718	169549	57109.7	92839.5	38611.6
PE(P-18:0_20:0)	149528	61474.8	231819	236194	376190	544396	455911	239677	375601	291631	405237	340825	220919	462952	292849
PE(P-18:0_20:1)	1.42746e+06	832957	3.10448e+06	1.6928e+06	1.33987e+06	9.05317e+06	9.80636e+06	1.28701e+06	2.49629e+06	2.505e+06	8.32471e+06	3.88356e+06	6.92708e+06	9.8873e+06	2.82902e+06
PE(P-18:0_20:2)	2.75642e+06	2.72559e+06	5.83421e+06	2.43407e+06	2.61921e+06	5.23723e+06	8.36646e+06	2.68299e+06	2.34486e+06	2.0875e+06	1.14042e+07	3.52839e+06	5.68948e+06	8.67677e+06	2.45111e+06
PE(P-18:0_20:3)	9.67572e+06	7.41999e+06	1.39107e+07	6.80496e+06	6.31691e+06	9.48673e+06	1.07289e+07	8.45622e+06	6.35392e+06	7.73098e+06	1.63501e+07	8.27471e+06	1.13575e+07	1.32948e+07	8.83825e+06
PE(P-18:0_20:4)	4.80557e+06	3.82963e+06	7.64855e+06	5.47358e+06	3.63901e+06	1.70382e+07	1.12546e+07	1.04196e+07	1.03836e+07	1.02759e+07	1.29168e+07	1.26073e+07	1.22427e+07	1.04715e+07	1.23322e+07
PE(P-18:0_20:5)	597466	741103	524351	461491	495504	752851	851045	1.02841e+06	860772	698127	853107	829724	834945	757733	1.09774e+06
PE(P-18:0_22:4)	1.91222e+06	1.76807e+06	6.6784e+06	1.90229e+06	1.43616e+06	2.02655e+07	1.41076e+07	6.57818e+06	7.22928e+06	6.23362e+06	2.00192e+07	1.00543e+07	1.2956e+07	1.3178e+07	9.82939e+06
PE(P-18:0_22:5)	2.74835e+06	2.49977e+06	3.89704e+06	2.62054e+06	1.96074e+06	8.19465e+06	7.69842e+06	3.39755e+06	3.1674e+06	4.07596e+06	1.26492e+07	5.78329e+06	9.6429e+06	9.23798e+06	7.48346e+06
PE(P-18:0_22:6)	1.55826e+06	1.75732e+06	3.66858e+06	1.77107e+06	671585	1.11435e+07	6.71561e+06	3.45731e+06	3.13621e+06	3.30424e+06	9.87581e+06	5.5415e+06	7.01302e+06	6.93375e+06	4.48508e+06
PE(P-18:1_14:0)	423717	561428	578179	1.28303e+06	702307	665851	690480	341312	327506	638769	582571	802692	1.16282e+06	699696	725885
PE(P-18:1_15:0)	124047	29572.4	107577	311318	164801	214255	83413.5	148436	76317.5	266182	154339	255975	238107	88165.9	230636
PE(P-18:1_16:0)	1.04282e+07	9.96501e+06	1.39498e+07	1.547e+07	1.26467e+07	2.43916e+07	1.76973e+07	6.84934e+06	7.16388e+06	6.97439e+06	1.93979e+07	1.65419e+07	2.13613e+07	1.77424e+07	1.60472e+07
PE(P-18:1_16:1)	3.03707e+07	3.3838e+07	1.36682e+07	3.06561e+07	4.08655e+07	9.19099e+06	1.00408e+07	8.63198e+06	5.91121e+06	4.40748e+06	1.71211e+07	8.76279e+06	1.23888e+07	1.21379e+07	7.57615e+06
PE(P-18:1_17:0)	80480.3	111614	275476	307712	224779	83956.4	126125	107310	52471.4	105441	93066.2	92208.2	98019	129328	98115.6
PE(P-18:1_18:0)	5.09946e+06	4.53444e+06	3.72804e+06	4.37396e+06	4.27364e+06	2.57669e+06	2.0845e+06	2.49167e+06	2.94454e+06	2.87092e+06	2.57383e+06	3.78444e+06	2.21692e+06	3.1719e+06	2.82225e+06
PE(P-18:1_18:1)	1.34834e+08	1.30029e+08	1.05778e+08	1.30375e+08	1.28851e+08	7.04901e+07	6.34726e+07	8.60687e+07	7.91347e+07	7.00878e+07	7.7283e+07	8.63514e+07	8.09162e+07	7.29193e+07	8.39259e+07
PE(P-18:1_18:2)	1.63738e+07	1.66502e+07	1.04761e+07	1.54546e+07	1.76907e+07	2.66714e+06	5.33933e+06	9.18434e+06	6.81172e+06	6.36499e+06	5.56039e+06	4.86646e+06	6.21374e+06	4.95706e+06	8.78834e+06
PE(P-18:1_18:3)	1.14068e+06	1.27386e+06	856706	1.56542e+06	2.22303e+06	344554	365332	634217	684694	1.00695e+06	593002	493104	465386	536695	584701
PE(P-18:1_20:0)	201459	161797	321089	339250	154621	233034	181494	132618	200126	105923	183910	204165	173220	351093	83783.3
PE(P-18:1_20:1)	4.22425e+06	3.7781e+06	7.87857e+06	4.52436e+06	2.62379e+06	7.63188e+06	1.05832e+07	3.7576e+06	4.67966e+06	3.20038e+06	1.29689e+07	9.07065e+06	8.94676e+06	1.15288e+07	6.52797e+06
PE(P-18:1_20:2)	6.26532e+06	6.53282e+06	9.08343e+06	6.26397e+06	6.08764e+06	4.95297e+06	6.79765e+06	3.96047e+06	3.19356e+06	2.72854e+06	1.01729e+07	7.18518e+06	6.30828e+06	8.69209e+06	5.72579e+06
PE(P-18:1_20:3)	2.12246e+07	1.90608e+07	2.6687e+07	2.20309e+07	2.39452e+07	1.16488e+07	1.39519e+07	1.5878e+07	1.06603e+07	1.16171e+07	1.84273e+07	1.43343e+07	1.5384e+07	1.52428e+07	1.73556e+07
PE(P-18:1_20:4)	1.02926e+07	1.09239e+07	1.5053e+07	1.81174e+07	1.51778e+07	1.72679e+07	1.34613e+07	2.1713e+07	2.00176e+07	1.79106e+07	1.39214e+07	1.9613e+07	1.57922e+07	1.17625e+07	2.51813e+07
PE(P-18:1_20:5)	1.27147e+06	1.32045e+06	1.14149e+06	1.6268e+06	1.84885e+06	675614	1.05196e+06	1.66614e+06	1.75877e+06	1.84058e+06	1.0826e+06	1.32681e+06	1.15852e+06	748539	1.96481e+06
PE(P-18:1_22:4)	2.73898e+06	2.39985e+06	9.45115e+06	4.37856e+06	1.71954e+06	1.1086e+07	1.00843e+07	6.55307e+06	7.47076e+06	6.10569e+06	1.51527e+07	1.14735e+07	9.51828e+06	1.01804e+07	1.23429e+07
PE(P-18:1_22:5)	4.89599e+06	4.55236e+06	6.32633e+06	7.10806e+06	5.49062e+06	5.38941e+06	5.72442e+06	4.22811e+06	4.81801e+06	4.06014e+06	1.16718e+07	8.28222e+06	8.98113e+06	8.36647e+06	1.08704e+07
PE(P-18:1_22:6)	3.17981e+06	3.35333e+06	7.53354e+06	5.66926e+06	3.31528e+06	9.82554e+06	7.34682e+06	5.42825e+06	3.0034e+06	5.85188e+06	1.13906e+07	8.14706e+06	9.70306e+06	7.28619e+06	8.64929e+06
PE(P-20:0_14:0)	308163	251455	527559	520961	385086	150800	250307	307869	346070	393427	193774	291868	527266	269880	134125
PE(P-20:0_15:0)	189025	267631	422485	533776	195982	94809.9	36231.8	130710	200126	76415.6	19393.3	162265	104852	63342.3	112020
PE(P-20:0_16:0)	1.33768e+06	2.78967e+06	1.94578e+06	1.17483e+06	2.28814e+06	1.81982e+06	1.09248e+06	1.75251e+06	1.5188e+06	1.30684e+06	1.77651e+06	2.553e+06	2.11637e+06	877254	1.29632e+06
PE(P-20:0_16:1)	378826	609819	613699	1.00985e+06	684791	247361	266548	366872	299434	357936	336979	526143	410941	384421	363655
PE(P-20:0_17:0)	234724	479880	323045	538534	844273	250807	166994	362704	556408	395972	159940	338798	179838	181005	142931
PE(P-20:0_18:0)	2.51162e+06	6.47905e+06	4.93838e+06	6.22713e+06	5.39707e+06	1.50484e+06	1.75466e+06	3.05358e+06	3.71878e+06	4.39717e+06	1.97267e+06	5.54451e+06	1.70255e+06	1.33618e+06	2.85719e+06
PE(P-20:0_18:1)	1.3661e+06	1.31328e+06	930250	1.71735e+06	1.62967e+06	816594	791943	998276	1.10929e+06	703629	1.07262e+06	2.32623e+06	1.2926e+06	883191	1.19222e+06
PE(P-20:0_18:2)	212117	194551	265462	160609	245597	90560.4	105933	119412	228147	227803	144157	329487	61879.6	60086.1	188031
PE(P-20:0_18:3)	84226.6	200420	277667	280701	217167	112152	110470	61413.1	92717.9	123462	92000.4	139889	163465	100156	55047.4
PE(P-20:0_19:0)	141002	356437	452529	451055	532921	184882	199241	327704	115608	389369	100096	692087	241588	75869	228818
PE(P-20:0_20:2)	128310	155210	182060	342780	477529	218706	95217.3	74519.2	105144	150011	183003	148900	187100	139345	201116
PE(P-20:0_20:3)	224873	142530	417165	361887	220102	187983	125957	192776	119230	162529	236974	172402	287568	125382	102501
PE(P-20:0_20:4)	368168	330315	466611	316613	317038	366376	324311	338651	303710	306488	240829	302830	386790	222570	307966
PE(P-20:0_20:5)	144619	183259	276650	209489	326759	308950	157702	328708	451868	318662	83814	372062	84740.7	125478	245040
PE(P-20:0_22:4)	62847	263239	400500	422202	258803	426673	242606	277790	257578	311578	254889	362751	243436	191406	263757
PE(P-20:0_22:5)	132315	77784.5	150452	116409	150128	198320	118088	104799	195145	399273	104155	355392	324524	85235.3	105282
PE(P-20:0_22:6)	68886.3	100950	125181	120169	124632	223903	59136.2	120667	105949	139557	104450	210472	173349	86710.2	100397
PE(P-20:1_14:0)	104540	245675	327661	178028	309701	18295.8	78641.7	136384	247566	248506	91206.7	194103	51050.7	40204.3	141933
PE(P-20:1_15:0)	30922.9	56456.5	119469	193145	203227	23289	42409.9	167869	99157.4	190661	11932.6	307786	69829.4	16817.2	52017
PE(P-20:1_16:0)	64752.4	190921	266087	484742	394899	498743	246791	231843	277449	200084	65128.2	227367	402647	320064	119008
PE(P-20:1_16:1)	509623	529167	651957	386520	789431	207307	228039	183586	227192	569988	167787	339173	416484	177596	232026
PE(P-20:1_17:0)	99017.9	149610	229863	212022	219276	37556.4	127816	120265	118677	244860	65377.6	173979	73825.8	71999.9	160793
PE(P-20:1_18:1)	969187	971410	1.9716e+06	1.32446e+06	651409	1.44799e+06	1.01027e+06	1.08565e+06	1.27581e+06	980129	1.1368e+06	1.54231e+06	1.84221e+06	966511	1.23643e+06
PE(P-20:1_18:2)	221127	275741	379924	345389	517789	123150	135752	202668	166671	500725	155133	598077	141764	139575	361160
PE(P-20:1_18:3)	108900	85356.8	157571	197135	226063	77467.3	78440.8	27402.4	11968.3	63842.5	79142.5	297800	70903.7	63361.5	29466.8
PE(P-20:1_19:0)	69241.5	171072	134491	200204	217625	118785	59002.2	115846	354672	290737	86807.3	266488	150230	49379	172808
PE(P-20:1_20:0)	136997	172416	89504.3	290906	111335	106668	67591.4	101937	164960	142996	27484.5	233299	78896.5	80829.9	88988.6
PE(P-20:1_20:1)	156698	88986.1	137464	159995	125825	117522	34423.6	111226	202792	99594.8	143681	308913	248464	62729.4	79326.8
PE(P-20:1_20:2)	42759.2	143157	213668	42719	220285	125935	106435	93651.2	95988	188185	90707.8	185543	173821	66445.3	134232
PE(P-20:1_20:3)	179886	106864	492586	303491	407646	100983	381572	135129	302654	302292	382106	360123	343861	137928	270888
PE(P-20:1_20:4)	192481	121874	410045	307712	352254	461129	371527	399913	485222	426029	399341	403298	383267	293631	431752
PE(P-20:1_20:5)	72471	80696.9	170950	251157	177915	73390.1	48638.3	75724.4	113696	111012	74539.1	255300	79798.9	47157.2	59254.4
PE(P-20:1_22:4)	52900	107491	302781	228904	110509	325604	126811	104498	189159	165556	255116	247415	238236	191732	265504
PE(P-20:1_22:5)	81126.2	44779.8	205062	126231	105465	150771	175299	122776	101069	109706	324734	158436	204375	165721	261154
PE(P-20:1_22:6)	68789.4	74020.7	207331	178488	203227	247218	190535	123178	164206	176423	263960	225039	194448	179396	168422
PE(O-16:0_16:0)	2.20449e+06	1.64037e+06	534913	1.49405e+06	1.35821e+06	2.4828e+06	1.902e+06	592036	378015	484493	1.89965e+06	661526	1.19118e+06	2.02458e+06	552613
PE(O-16:0_16:1)	3.8367e+06	5.68149e+06	1.49043e+06	3.62808e+06	3.83619e+06	1.48446e+06	1.2939e+06	1.28952e+06	673123	707068	1.39486e+06	735113	1.04551e+06	1.4128e+06	589336
PE(O-16:0_18:0)	361063	433505	302781	395421	138481	433564	397646	354217	169186	169889	344463	184041	294229	465251	199975
PE(O-16:0_18:1)	1.46589e+07	1.40783e+07	7.61491e+06	9.98336e+06	9.84954e+06	1.04055e+07	1.02584e+07	9.27473e+06	7.88329e+06	7.49025e+06	1.13861e+07	5.90643e+06	8.29788e+06	1.25631e+07	5.55109e+06
PE(O-16:0_18:2)	1.98876e+06	2.2148e+06	708680	1.70738e+06	1.71496e+06	561337	632884	936512	941266	560702	855601	439266	679816	704868	773302
PE(O-16:0_18:3)	284975	546642	171576	373628	363259	81200	140356	179670	69475.6	148773	59504.3	56714.1	173564	93107.6	26226
PE(O-16:0_20:1)	508977	411191	888784	367336	492294	4.52228e+06	5.50509e+06	1.32668e+06	997611	936797	5.91188e+06	1.39213e+06	3.08667e+06	6.72497e+06	835694
PE(O-16:0_20:2)	694030	717356	895043	442997	801353	1.8359e+06	2.96518e+06	819511	686706	468192	4.44241e+06	642830	1.46706e+06	4.23495e+06	382908
PE(O-16:0_20:3)	4.46323e+06	4.22124e+06	3.53558e+06	3.77465e+06	4.67807e+06	4.2495e+06	3.71024e+06	2.3345e+06	2.05609e+06	1.92449e+06	6.25884e+06	2.52071e+06	2.58132e+06	4.76169e+06	1.98263e+06
PE(O-16:0_20:4)	1.86183e+06	1.80616e+06	1.44036e+06	2.3205e+06	1.6957e+06	2.75988e+06	2.3842e+06	3.66169e+06	3.49843e+06	2.87573e+06	2.21214e+06	2.39832e+06	1.88733e+06	1.67655e+06	2.57126e+06
PE(O-16:0_20:5)	258687	292722	88565.4	230976	211664	261948	235071	510186	545340	362269	215544	209946	301018	179626	277768
PE(O-16:0_22:4)	580673	491530	1.36838e+06	576672	397467	5.08792e+06	3.90614e+06	2.07589e+06	1.83776e+06	1.51662e+06	5.14313e+06	2.54549e+06	2.37807e+06	3.6565e+06	1.6721e+06
PE(O-16:0_22:5)	607478	489289	482024	628392	441670	1.2404e+06	1.0893e+06	516713	599170	516407	1.50688e+06	855254	1.02531e+06	1.02416e+06	703067
PE(O-16:0_22:6)	70501	86432.2	140124	134365	97303.2	472040	231220	238923	176531	158746	291852	528245	261269	225251	103250
PE(O-18:0_16:0)	5.3449e+06	4.91082e+06	5.10112e+06	4.44225e+06	3.50053e+06	6.51208e+06	5.02791e+06	3.79626e+06	3.50346e+06	4.13098e+06	5.79396e+06	6.20078e+06	7.82949e+06	9.16328e+06	3.91821e+06
PE(O-18:0_16:1)	6.3945e+06	8.07417e+06	4.98689e+06	8.12635e+06	6.19494e+06	3.75564e+06	2.29379e+06	2.83364e+06	2.28701e+06	2.61024e+06	3.43556e+06	4.78912e+06	4.12187e+06	3.02442e+06	2.5955e+06
PE(O-18:0_18:0)	443417	583384	514024	752627	623162	397386	316944	282460	261703	282208	368047	286987	427098	466783	272777
PE(O-18:0_18:1)	1.49625e+07	2.03691e+07	1.17357e+07	2.09796e+07	1.50953e+07	7.68069e+06	6.29703e+06	8.9634e+06	7.67702e+06	9.51241e+06	9.13427e+06	9.16075e+06	9.23897e+06	7.27852e+06	7.58685e+06
PE(O-18:0_18:2)	1.13519e+06	1.70624e+06	864530	1.74498e+06	1.23073e+06	294881	263869	451886	422588	679418	601166	569844	851274	404150	656006
PE(O-18:0_18:3)	186732	109821	115714	247858	147285	68451.5	31309.4	128099	52018.6	93404.5	39231.1	99491.8	30802.3	27562.6	62177.9
PE(O-18:0_20:1)	229879	236759	563627	177414	289067	839851	1.02249e+06	236714	380430	243209	1.0089e+06	621805	741696	1.39345e+06	417847
PE(O-18:0_20:2)	344593	409847	423424	406471	266965	299475	525227	314748	171601	68753.4	737681	359297	291049	764628	175161
PE(O-18:0_20:3)	639773	615196	776199	271876	736056	1.26308e+06	1.32303e+06	763772	416753	310133	1.9509e+06	690661	903700	1.55818e+06	514109
PE(O-18:0_20:4)	313428	235594	313734	522112	248256	754861	717269	679410	651491	540481	681669	602507	634696	522521	611797
PE(O-18:0_20:5)	50058	81010.6	31616	70589.5	44093.7	62708.9	42945.7	84863.5	86328.8	125938	35897.6	101820	38081.7	51505.1	65422.3
PE(O-18:0_22:4)	42371.7	67434.1	271329	52602.6	17369.7	936901	872309	316355	300390	398379	1.18736e+06	307861	622663	1.04543e+06	247678
PE(O-18:0_22:5)	63751.3	107133	122599	145338	45340.9	121513	154353	69748.8	106502	51854	295254	223087	116841	236169	177264
PE(O-18:0_22:6)	15359.7	13383.8	18534.6	11571.8	5848.28	76404.9	48705.3	4096.55	9820.15	28413.4	42836.7	92583.7	32895	36986.4	19665.9
