# Supplementary material for: Altered energy metabolism in Fatal Familial Insomnia cerebral organoids is associated with astrogliosis and neuronal dysfunction
Source: PLoS Genet. 2023 Jan 19;19(1):e1010565. doi: 10.1371/journal.pgen.1010565 (PMC9851538; doi:10.1371/journal.pgen.1010565)
Supplement: S3 Dataset — (XLSX) [file pgen.1010565.s010.xlsx]

## Sheet: Figure 1
	Figure 1 B: 5-6-month-old cerebral organoids neuronal markers							Figure 1 D: RtQuIC controls				Figure 1 E: Organoids RtQuIC										Figure 1 G: PrP			Figure 1 K: s100 beta			Figure 1 L: GFAP
	MAP2		Synaptophysin		FOXG1			Time (h)	FFI	NBH		Time (h)	DD (5-6m)				DN (5-6m)					DD	DN		DD	DN		DD	DN
	DD	DN	DD	DN	DD	DN		0.716667	0.099699	0.045666		0.716667	0.152583	0.158554	0.076868	0.064052	0.153807	0.152077	0.094161	0.05982		0.430755	1.48217		0.851247	14.8901		0.53526	7.88893
	0.90216	0.95534	0.970273	0.854171	1.03431	0.542525		1.43333	-0.02251	0.028679		1.43333	0.002378	-0.01548	0.000425	0.048539	-0.00398	0.022047	-0.04319	0.071228		0.233543	2.25129		0.731248	16.7346		0.315968	7.67653
	1.31614	0.938586	1.00822	0.842509	1.21297	0.893585		2.15	-0.05628	-0.00819		2.15	-0.09836	-0.079	-0.02689	-0.04534	-0.03271	-0.04662	-0.01828	-0.05477		0.752093	3.20966		1.41751	19.4609		2.062	7.82101
	1.06598	0.825594	0.987539	0.832179	1.00655	0.697863		2.86667	-0.02091	-0.06615		2.86667	-0.0566	-0.06407	-0.0504	-0.06725	-0.11711	-0.1275	-0.03269	-0.07628		0.784957	2.88514					1.08678	8.1481
	0.863851	1.02366	0.967286	1.01131	0.932078	0.655583		3.58333	-0.02511	-0.05706		3.58333	-0.03597	-0.0241	-0.0459	-0.08657	-0.03912	-0.10738	-0.0656	-0.06788		1.84729	2.08334
	0.851873	0.894845	1.06668	1.00308	0.814085	0.85152		4.3	-0.0389	-0.03987		4.3	-0.08855	-0.03301	-0.07602	0.035028	-0.0209	-0.04502	-0.01558	-0.08519		1.28944	1.94479
								5.01667	0.04574	0.019985		5.01667	-0.09926	0.004358	0.014033	0.007106	0.049984	-0.06804	0.048343	-0.02524		1.21552	1.76538
								5.73333	0.091905	0.091432		5.73333	-0.01014	0.076296	0.04425	0.040133	0.011138	-0.09547	-0.01098	-0.05727		1.44641	1.46318
								6.45	3.55278	0.159682		6.45	0.035423	-0.0267	0.046651	0.038731	-0.01099	-0.0293	0.010329	-0.0965
								7.16667	30.4907	0.105322		7.16667	-0.07493	0.026401	0.068163	0.043936	-0.00638	0.01504	0.024534	-0.09309
								7.88333	51.6481	0.206447		7.88333	0.000676	0.00496	0.091676	0.075561	0.048082	0.011637	0.160986	0.018589
								8.6	79.3163	0.223035		8.6	0.017899	0.053553	0.037546	0.045337	0.066704	0.008634	0.051344	0.004678
								9.31667	99.6846	0.230529		9.31667	0.053348	0.04173	0.106084	0.041534	0.083824	0.00543	0.017832	0.025694
								10.0333	99.8583	0.243319		10.0333	-0.01525	0.029907	0.06316	0.037931	0.162417	0.047072	0.127473	0.064323
								10.75	99.7185	0.241321		10.75	0.172309	0.033314	0.149408	0.09878	0.031662	0.050976	0.132575	0.058118
								11.4667	99.7669	0.292783		11.4667	0.060157	0.008767	0.130097	0.158028	0.059395	0.064289	0.213406	0.094445
								12.1833	99.9556	0.227531		12.1833	0.100311	-0.01658	0.096879	0.142816	0.106651	0.1745	0.178192	-0.01163
								12.9	99.8227	0.177069		12.9	0.076279	0.018485	0.111187	0.094477	0.091733	0.107933	0.127173	0.067525
								13.6167	99.9263	0.22873		13.6167	0.134458	0.066678	0.104383	0.11049	0.193353	0.196622	0.196399	0.099649
								14.3333	99.8559	0.203249		14.3333	0.059456	0.076397	0.128496	0.048039	0.016244	0.103128	0.117469	0.031198
								15.05	99.9771	0.206946		15.05	0.059656	0.052551	0.128196	0.13581	0.127476	0.166992	0.153683	-0.00453
								15.7667	99.8853	0.233727		15.7667	0.039228	0.128497	0.086573	0.112091	0.132882	0.171097	0.195099	0.066725
								16.4833	99.9773	0.251913		16.4833	0.045237	0.085214	0.083671	0.08587	0.096739	0.048974	0.150382	0.068526
								17.2	99.9434	0.208645		17.2	0.117635	0.055657	0.073066	0.104084	0.129978	0.061887	0.178793	0.057418
								17.9167	99.9382	0.279992		17.9167	0.052446	-0.00817	0.119491	0.157127	0.09754	0.208534	0.152082	0.109557
								18.6333	99.9935	0.262705		18.6333	0.061358	0.091125	0.094277	0.182448	0.099042	0.112738	0.174591	0.109557
								19.35	99.9445	0.259907		19.35	0.082587	0.071587	0.09908	0.137612	0.094537	0.163089	0.165488	0.063122
								20.0667	99.9985	0.221835		20.0667	0.073275	0.069283	0.078068	0.136611	0.059395	0.116842	0.174491	0.083237
								20.7833	99.974	0.248915		20.7833	0.088896	0.05185	0.068763	0.094877	0.084124	0.147573	0.102564	0.018889
								21.5	100	0.216439		21.5	0.004882	-0.00496	0.055256	0.084669	0.110055	0.068994	0.14628	0.0342
								22.2167	100	0.238623		22.2167	0.065965	0.053052	0.023238	0.051542	0.065502	0.111136	0.116969	0.009082
								22.9333	100	0.237824		22.9333	0.031818	0.077599	0.088274	0.113592	0.039972	0.102528	0.069251	0.078433
								23.65	100	0.208945		23.65	0.01099	0.045437	0.055456	0.055445	0.101445	0.106732	0.115769	0.068426
								24.3667	100	0.259108		24.3667	0.058855	0.048443	0.028041	0.016513	0.017245	0.093118	0.098862	0.020891
								25.0833	100	0.216739		25.0833	0.04764	0.011672	0.060058	0.089973	0.09774	0.099925	0.088658	0.014786
								25.8	100	0.279293		25.8	0.019001	0.034817	0.090975	0.120097	0.069807	0.080606	0.111967	0.037603
								26.5167	100	0.20175		26.5167	-0.01635	0.063071	0.023538	0.046237	0.070208	0.117243	0.128674	0.083837
								27.2333	100	0.198253		27.2333	0.002278	0.051349	0.033644	0.078263	0.017546	0.050676	0.11947	0.036502
								27.95	100	0.192057		27.95	-0.01675	-0.04173	0.058057	0.089673	0.084725	0.072798	0.108166	0.017988
								28.6667	100	0.185163		28.6667	0.005082	0.022894	0.011131	0.053443	2.5e-05	0.04507	0.041041	0.009582
								29.3833	100	0.230029		29.3833	-0.01865	-0.0251	0.013933	0.081066	0.0638	0.071497	0.127073	0.093244
								30.1	100	0.1353		30.1	-0.00373	0.003657	-0.01138	0.001902	-0.00048	0.064289	0.04094	-0.00623
								30.8167	100	0.187961		30.8167	-0.08394	-0.04413	0.041748	0.043035	0.032363	0.068494	0.055246	0.005079
								31.5333	100	0.193856		31.5333	-0.09726	-0.04494	-0.01018	0.026722	-0.0171	0.052778	0.031837	-0.00603
								32.25	100	0.141195		32.25	-0.00683	-0.02901	-0.0467	-0.00851	0.024053	0.030255	-0.02138	-0.04836
								32.9667	100	0.20225		32.9667	-0.07643	-0.05806	-0.01578	0.036129	0.014742	0.032157	0.042041	-0.02765
								33.6833	100	0.163579		33.6833	-0.09766	-0.04584	-0.02559	0.010509	-0.01599	0.029955	0.068751	-0.00023
								34.4	100	0.126906		34.4	-0.07723	-0.10335	-0.08252	-0.07626	-0.05484	0.033859	-0.02028	-0.04446
								35.1167	100	0.12111		35.1167	-0.04429	-0.08642	-0.02299	-0.03563	-0.03442	0.012037	-0.00228	-0.05997
								35.8333	100	0.163679		35.8333	-0.10877	-0.06017	-0.06001	-0.03803	-0.01349	-0.028	-0.00968	-0.1013
								36.55	100	0.181465		36.55	-0.10437	-0.08972	-0.02929	-0.01191	-0.05244	-0.01029	-0.03149	-0.06667
								37.2667	100	0.100126		37.2667	-0.06992	-0.12409	-0.06521	-0.04684	-0.05624	-0.00738	-0.03949	-0.01824
								37.9833	100	0.114515		37.9833	-0.12209	-0.11156	-0.05681	-0.06145	-0.06325	-0.04282	-0.0629	-0.09159
								38.7	100	0.095029		38.7	-0.13921	-0.10966	-0.08922	-0.05805	-0.07987	-0.04792	-0.02108	-0.05827
								39.4167	100	0.095329		39.4167	-0.14803	-0.13361	-0.07522	-0.1184	-0.09198	-0.01889	-0.0602	-0.06908
								40.1333	100	0.137698		40.1333	-0.10417	-0.12108	-0.09553	-0.03913	-0.04773	0.016141	-0.04679	-0.08429
								40.85	100	0.06745		40.85	-0.17226	-0.14523	-0.13935	-0.10188	-0.11872	-0.04562	-0.13343	-0.12422

## Sheet: Figure 2
	Figure 2 B			Figure 2 C			Figure 2 D			Figure 2 F					Figure 2 G: neurotransmitters					Figure 2 H: Monolayer neuronal activity						Figure 2 I: Monolayer neurons synaptic markers						Figure 2 J
	Spike rate			Burst rate			Burst periodicity			Lower gamma		Upper gamma				DD	DN			Spike rate (spikes/s)			Burst spike rate (Hz)			MAP2			Synaptophysin			Neurite mitochondria
	DD	DN		DD	DN		DD	DN		DD	DN	DD	DN		Acetylcholine	0	6.58857			DD	DN		DD	DN		DD	DN		DD	DN		DD	DN
	3.65625	2.28333		20.1667	22.3333		4.2	10.4		0.139128	0.0725147	0.110781	0.0476828		GABA	0	-4.55605			0.4	0.290167		29.8146	24.453		1.08584	0.816312		0.593179	1.26684		0.57	3.92
	2.43667	0.541359		18.6667	5.2		4.05	7.36		0.163623	0.0644182	0.0763229	0.0432178		Adenosine	0	1.09771			2.52333	0.604583		31.0299	30.125		1.22742	0.953206		1.89556	1.4776		1.29	1.44
	1.5096	0.864285		10	8.33333		2.4	7.2		0.096287	0.0819165	0.067041	0.049605		Aspartate	0	-0.04494		Outlier (by ROUT test)	7.44667	0.3075		70.1646	27.2865		1.4316	1.225		0.793915	1.89983		0.88	4.85
	2.74166	0.473333		20.4	4.75		4	8.3		0.182333	0.0610608	0.12107	0.0379728		ATP	0	-0.35174			2.26333	0.426222		77.8266	30.197		0.815756	0.817488		1.26512	1.26726		1.26	3.42
															Dopamine	0	0.299009			1.56333	1.06081		52.771	27.572		0.439391	1.3619		0.452228	2.10965
															Glutamate	0	-1.50147			0.366667	0.711222
															Glycine	0	1.10569			1.85667	0.949139
															NAAG	0	-1.63691			1.49667
															Norepinephrine	0	-0.52719			0.33
															Serine	0	2.30537			0.133333
															Serotonin	0	-0.70934			0.84
																				0.496667
																				0.29

## Sheet: Figure 3
	Figure 3 A: % of ROS positive cells				Figure 3 B: Oxidative stress defense									Figure 3 C			Figure 3 D			Figure 3 E			Figure 3 F			Figure 3 G
	DD	DN	DD		SMA		Th		Cat.		SOD1			SOD2			SOD3			cleaved/pro-caspase 3			Prestoblue			Calcium flux
	13.71	38.65	96.06		DD	DN	DD	DN	DD	DN	DD	DN		DD	DN		DD	DN		DD	DN		DD	DN		DD	DN
	22.79	40.1			1.14379	8.16565	1.01398	5.43778	0.724898	0.58349	1.00714	2.48607		1.4823	0.689338		1.29997	8.45968		1.34655	0.169978		213694	82025		17576.4	18799
	24.01	56.37			1.14707	11.7694	1.03042	6.26157	1.14307	0.581836	0.928627	2.8		1.07623	0.626336		0.861669	11.0793		1.33675	0.151317		129699	51322		21648.8	19742
	20.07	34.86			0.832236	12.7259	1.1871	8.43607	1.07523	0.562939	1.14923	2.77368		0.907743	0.548893		0.838363	8.74291		1.47083	0.184684		43663	143781		5158.61	20277
					0.876907	12.784	0.768499	1.54106	1.05681	0.777939	0.915005	2.72547		0.797877	0.273275					0.981968	0.344073		241053	75918		17874.2	14180
														0.887034	2.16617								219548	58042		29887	6788
														1.00846	1.74273								82163.8	55684.2
														1.10451	1.61237

## Sheet: Figure 4
	Figure 4 B
		DD	DD	DD	DD	DD	DN	DN	DN	DN	DN
	GABA	0.103258	0.082869	-1.36754	0.206769	0.406022	-3.25951	-4.99764	-5.51679	-4.80027	-5.71055
	Acetylcholine	0.348196	-0.22662	1.16089	-2.48072	-1.12883	3.32398	6.38428	6.71071	7.20133	7.08472
	NAAG	-0.55276	0.302722	-1.48946	0.272305	0.604955	-1.2328	-0.36326	-3.03864	-2.81006	-2.83097
	Glutamate	0.176242	0.168047	-0.34015	-0.01646	-0.04705	-0.94226	-0.75985	-2.10256	-2.15594	-2.33818
	Aspartate	0.180203	0.019302	-0.28804	-0.09576	0.135788	0.383766	0.577233	-0.24021	-0.53711	-0.95974
	Tryptophan	-0.21164	-0.18217	0.459958	-0.08349	-0.09574	0.40638	0.996573	0.910377	0.953087	0.948265
	Serine	-0.70725	-0.43882	0.208647	0.109447	0.501166	2.41262	2.49962	1.9443	2.34837	2.26123
	Threonine	-0.46056	-0.0278	0.19845	0.030296	0.168248	0.505244	0.546453	0.145716	0.410153	0.497466
	Methionine	-0.45167	-0.07193	0.552415	0.026761	-0.26503	0.595628	1.09328	0.325882	0.659888	0.784791
	Citrulline	-0.72629	-0.02078	0.174443	-0.13754	0.456547	-0.65508	-0.21228	-1.8626	-0.86927	-1.48865
	Histidine	-0.2261	0.080119	0.210125	-0.15208	0.04434	0.528668	0.703259	-0.17718	0.53709	0.680394
	Phenylalanine	-0.35059	-0.13384	0.436995	0.086548	-0.17019	0.649365	1.16582	0.314202	0.638761	0.787003
	Tyrosine	-0.47119	-0.11996	0.523123	0.08048	-0.21093	0.410152	0.950897	0.324471	0.430043	0.548609
	Asparagine	-0.57033	0.117079	-0.25724	0.251955	0.280358	-0.09132	-1.19499	-0.35417	-0.41313	-0.19022
	Glutamine	-0.12008	0.050048	-0.28193	0.254692	0.041236	-0.62562	-0.74124	-1.09678	-0.81124	-0.7518
	Lysine	-0.09435	0.054963	-0.3152	0.262865	0.029809	-0.74542	-0.559	-1.3208	-0.78186	-0.80941
	Proline	-0.74528	0.011652	0.393473	-0.28761	0.336315	-0.60426	-1.68991	-2.47084	-0.65376	-1.77437
	Valine	-0.27124	-0.00622	-0.09881	0	0.312537	1.66546	-0.08567	2.14923	0.880404	1.83646
	Leucine	-0.53511	0.041213	0.050243	0.287503	0.035552	0.065246	0.717057	0.326045	0.573105	0.138809
	Isoleucine	-0.37654	-0.08503	0.459468	-0.47589	0.254463	0.067042	0.794537	0.390273	0.651055	-0.50595
	Creatinine	0.3334	0.066483	-0.65725	-0.02748	0.107878	-2.64542	-3.819	-3.19334	-3.19334	-3.36162
	Creatine	0.266614	0.12408	-0.84602	0.071385	0.137717	-3.31853	-2.09112	-5.70515	-6.41515	-5.87851
	Sarcosine	-0.22957	-0.09237	0.218448	-0.05524	0.115315	0.158031	0.482937	-0.3357	-0.25206	-0.1693
	Putrescine	-1.05257	-1.00185	0.0981	-0.59134	1.19184	0.887199	1.63637	1.29179	1.79713	1.64612
	Spermine	0.365572	0.123907	-0.53682	0.131779	-0.25671	-0.65348	1.38373	1.32284	1.56992	0.914172
	Hexose	-1.04674	-0.15437	0.840989	-0.29867	0.018833	1.24949	1.51035	1.24299	1.73237	1.54764
	F6P	0.092636	0.612515	-0.06829	-0.27925	-0.67352	1.36634	0.561759	0.186173	1.06848	0.285502
	Fructose-1,6-BP	0.362582	0.196008	0.096572	-0.27917	-0.56607	1.15246	1.24809	1.0694	1.01967	0.397537
	1,3-BPG	0.317504	-0.51313	0.265641	-0.18499	-0.042	1.16817	1.32023	1.77651	1.96729	0.765787
	PEP	-0.01909	-0.51431	0.291938	0.41879	-0.41133	0.041318	0.7654	1.07683	0.554783	1.43579
	Pyruvate	-1.57254	-1.20698	-0.47262	1.46062	-0.40032	1.60742	2.26714	1.92587	2.28907	1.85811
	Lactate	-0.21746	-0.24656	0.473242	-0.10197	-0.03353	0.651983	0.391803	0.073178	0.139143	0.466929
	GlcN6P	0.049572	0.813745	-0.39957	-0.26435	-0.69756	0.224198	0.731138	0.774891	0.536921	1.02957
	Acetyl-CoA	0.34027	0.637164	-0.35474	-1.32471	-0.00361	0.636868	1.2251	1.91868	1.81228	0.547296
	Citrate	-0.23022	-0.04646	0.374374	-0.01669	-0.16099	1.18352	0.979865	1.42375	1.24052	0.83832
	Isocitrate	-1.01555	-0.34068	0.36543	0.591276	-0.11897	0.782342	1.0204	1.61931	1.53506	1.07005
	αKG	-0.48685	-0.5765	0.212916	-0.04696	0.574175	0.732521	0.261047	2.00564	1.59386	1.01118
	Malate	-0.02032	-0.00531	-0.08924	0.000787	0.10714	0.658602	0.049216	0.559727	0.598476	0.52158
	Glycerol-3P	0.646043	0.374196	-0.76756	-0.24326	-0.50069	-2.33714	-0.7235	-2.36679	-2.68223	-2.79109
	Malonyl-CoA	0.193947	-0.63958	-0.95014	0.489574	0.370275	-0.44474	-0.33815	0.860077	-3.27686	-0.4427
	Acetylcarnitine	0.470247	0.155184	-0.53305	0.043366	-0.35941	-0.39014	1.39776	1.37783	1.57594	0.923526
	Guanine	-1.31927	0.456049	0	0.521033	-0.33552	-2.46097	-2.46588	-2.98609	-5.96565	-2.98609
	Cytidine	0.413262	0.764658	-0.96589	-0.16972	-0.81512	-0.0376	1.50531	3.48074	1.70869	1.96615
	Uridine	-0.52511	-0.77147	0.680877	-0.1384	0.272183	0.181673	0.613606	1.02756	2.03965	1.53336
	Hypoxanthine	-0.08843	-0.20062	0.20615	-0.1267	0.163183	0.472978	0.745965	1.93438	2.15691	1.55452
	AMP	-0.77131	-0.48703	0.679505	-0.24692	0.329227	0.967978	1.16581	1.73487	1.32107	0.960361
	ADP	0.030782	-0.2103	0.263846	-0.11108	-0.01813	0.18438	0.920725	0.904173	0.804124	0.312008
	GDP	-0.05709	-0.18063	0.428557	-0.68888	0.251275	0.142271	1.19781	1.50571	1.68967	0.662459
	UDP	-0.23602	-0.5051	1.31172	-1.70956	-0.60345	1.85368	2.1774	2.12801	2.13701	1.58101
	UTP	0.070549	0.05558	0.10593	-0.06878	-0.18283	1.1805	1.00791	0.607899	0.864951	0.245928
	cAMP	0.263438	-0.10914	-0.3129	0.373953	-0.37406	0.112792	-1.75748	-1.70395	-0.65213	-1.21459
	dCMP	0.504345	-0.15363	-0.83944	-0.13865	0.281319	-3.01289	-3.06948	-2.51558	-3.133	-3.9718
	dAMP	-0.20942	-0.36167	0.251326	-0.09034	0.295431	-0.78666	-2.12127	0.179237	-1.00272	-0.51573
	dCDP	0.650582	-0.1482	0.240422	0	-1.52913	0.650185	1.22634	0.988148	0.605541	1.32418
	Urate	0.020275	-0.92567	0.577545	-0.03587	-0.01208	-1.40254	-2.23694	-2.28244	-3.07124	-3.16367
	dTDP-glucose	-0.02681	-0.01337	0.100066	-0.02677	-0.03772	-0.74823	-1.93689	-1.1636	-1.2983	-1.59445
	UDP-GlcNAc	0.174272	0.073908	0.676335	-0.798	-0.63079	1.74509	1.19832	1.18034	0.91745	0.682187
	UDP-glucose	0.176019	0.166802	0.145342	-0.42975	-0.15315	0.74052	0.379392	0.665032	0.464006	-0.00301
	UDP-glucuronate	-0.12317	0.108362	0.609593	-0.35024	-0.52795	1.56191	0.348578	1.11976	0.720836	0.19571
	6-Phosphogluconate	0.276738	-0.20189	-0.49435	0.382011	-0.14227	1.02781	0.797757	1.96789	1.51647	1.2607
	Xylulose-5P	0.371573	-0.23621	-0.30527	0.229703	-0.19202	1.86136	0.346619	2.05653	1.4142	1.86029
	Ribulose-5P	0.845674	0.185448	0.213331	-1.17073	-1.11351	0.820446	1.235	1.59321	0.657262	0.580436
	PRPP	0.394995	0.709706	-0.77908	0.203845	-1.66618	1.24211	0.617954	1.46982	0.214291	0.179841
	NAD+	0.095784	0.191194	-0.12993	0.043161	-0.24229	0.489067	0.653833	0.996004	0.985203	0.392695
	NADP+	0.146797	-0.10866	0.597329	-0.21172	-0.76361	-0.11764	1.12193	1.27822	1.19833	0.827731
	NADH	0.292633	0.292387	-0.00887	-0.21489	-0.52496	-0.42769	-0.41548	-0.44634	-0.30526	-1.07532
	NADPH	-0.29377	-0.2588	0.347629	0.054679	0.052914	1.86959	1.5054	2.21269	2.24967	1.4023
	Riboflavin	-0.56324	-0.32753	0.526364	0.119064	0	1.39486	0.706409	1.74866	1.39775	1.53177
	FMN	-0.46887	-0.22092	0.47027	-0.52014	0.418761	0.167892	0.370142	1.43282	1.45532	0.925145
	FAD	-0.2237	-0.24886	-0.14827	0.119564	0.393236	0.759612	0.428268	1.17401	1.7144	0.597799
	GSH	0.206489	0.071744	-0.27263	-0.1705	0.109418	0.713604	0.563155	0.92215	1.02551	0.166809

## Sheet: Figure 5
	Figure 5 A: TOMM20			Figure 5 B: OCR data								Figure 5 C: Basal respiration			Figure 5 D: Max resp			Figure 5 E: ATP linked resp			Figure 5 F: Mitochondrial complex V activity					Figure 5 G: Mito mem. potential			Figure 5 I: autophagy
	DD	DN		Time (minutes)	DD			DN				DD	DN		DD	DN		DD	DN		DD	DN	Max	Min		DD	DN		DD	DN
	0.957333	1.99887		1.58979	44.9995	41.034	40.8697	90.6782	104.13	68.4474		42.8904	91.6219		74.5356	209.24		22.245	31.8687		0.0092	0.0157	0.0334	0.0003		3881.03	4846.16		1.2	1.78539
	0.995169	1.99024		8.17622	41.6594	38.3546	37.3687	88.3324	98.9633	65.0426		39.0551	102.718		58.7676	135.068		24.2074	46.4038		0.0083	0.0134				4507.35	4600.87		1.6	1.80365
	1.0475	1.75485		14.7662	42.0124	37.7766	38.6134	95.8551	105.061	68.7164		38.9506	67.4021		52.7924	140.123		13.7062	18.5456		0.0076	0.0126				4244.43	5101.36		1.4	2.2
				21.4488	22.12	10.0392	25.6468	76.4163	76.5668	58.7142											0.0051	0.0103				4317.41	4744.48
				28.0457	17.4738	11.5161	25.6453	67.572	63.7174	57.5196											0.0084	0.0116
				34.6392	19.7674	13.5691	24.9072	63.9864	58.6572	50.1708
				41.3076	81.5302	67.3654	55.6326	243.016	137.334	173.757
				47.9067	86.0392	58.9449	53.4848	208.743	154.476	173.898
				54.5011	76.3693	53.4381	55.9937	216.39	147.592	157.177
				61.1714	11.5036	8.59779	3.20127	33.7761	19.4077	33.7752
				67.776	17.4536	10.3481	8.43148	35.0701	27.664	39.3518
				74.38	26.117	10.6086	5.97078	37.9809	28.5309	42.8289

## Sheet: Figure 6
	Figure 6A: Lipids												Figure 6B: Phospholipid Acyl-distribution												Figure 6C			Figure 6E
		DD	DD	DD	DD	DD	DN	DN	DN	DN	DN			DD					DN						Neutral Lipid			Lipid droplets
	FA18:2	0.93838	-0.69663	1.36293	1.02605	1.07444	-0.53526	-1.52798	-0.69813	-0.55958	-0.38423		C14:0	0.976177	6.6885	3.10027	5.11267	11.347	-3.92183	-4.3641	-5.33267	-6.84999	-6.75604		DD	DN		DD	DN
	LPC(16:1/0:0)	0.323626	1.17296	0.471195	1.74141	0.35788	-1.35194	-1.0609	-0.957	-0.23764	-0.45959		C16:0	-5.57914	-3.92548	-1.45962	-0.29245	0.078521	3.63923	0.830836	5.00407	0.24522	1.45882		10200418	2881164		1692.78	1000.02
	LPC(0:0/18:2)	0.40637	-0.14919	0.982743	1.90127	0.633398	-1.10415	-1.36561	-0.77393	-0.20686	-0.32405		C16:1	9.23715	17.8531	5.37353	11.5389	18.016	-10.5678	-11.6587	-10.5732	-13.7657	-15.4534		8801611	4466960		1709.8	544.52
	LPE(0:0/16:1)	0.907482	1.45924	0.288778	0.750645	1.09577	-0.78222	-0.6649	-0.86785	-1.11626	-1.07068		C18:0	-3.12309	-4.62766	-0.80235	-5.55807	-5.4992	6.75582	2.94816	3.33735	3.46128	3.10775		12965100	6928721		1260.3	511.618
	LPE(18:1/0:0)	1.58465	1.21036	-0.71358	0.966363	0.598788	-0.97194	-0.69116	-0.30223	-1.22486	-0.45638		C18:1	7.17519	8.87405	-1.46806	12.405	11.8239	-7.43289	-10.1279	-2.41759	-9.19164	-9.64011		1.13427e+07	4882694		1251.89	272.521
	LPE(0:0/18:1)	1.681	1.25221	1.07321	0.111341	-0.12391	-0.50324	-0.83647	-0.99391	-1.06219	-0.59804		C18:2	9.27915	10.2571	3.31899	13.2983	19.3782	-14.9761	-14.295	-7.09211	-8.33678	-10.8317		12830164	4655006		1580.14	1324.73
	LPE(0:0/18:2)	1.30723	0.936936	0.146675	0.562424	1.04347	-1.68827	-1.12491	-0.03591	-0.24891	-0.89873		C18:3	1.756	4.43528	2.29815	6.21601	8.13943	-6.79063	-4.48867	-3.0472	-4.66187	-3.8565					1438.59	1079.82
	LPE(20:1/0:0)	-0.77027	-0.85333	-0.34084	-0.17713	-1.91336	0.42728	1.07811	1.23004	0.393707	0.9258		C20:0	-1.74565	-1.60515	0.379413	-1.56558	-2.84062	2.08632	1.50861	0.43469	0.701222	2.64674
	PC(14:0_16:1)	0.023004	0.936246	0.3316	0.872818	1.90051	-0.51005	-0.52346	-0.84633	-1.05299	-1.13136		C20:1	-0.89943	-2.0678	4.52304	-1.12992	-3.15786	0.204064	3.96333	0.704117	-1.74911	-0.39043
	PC(14:0_18:1)	-0.41019	0.645845	0.47873	1.34085	1.82025	-0.69161	-0.68668	-0.67736	-0.84044	-0.97941		C20:2	1.18667	2.64018	7.76173	2.9812	5.81691	-3.13543	-3.48305	-4.46781	-4.86332	-4.43709
	PC(14:0_18:2)	-0.20746	0.872228	0.156015	0.894052	2.10266	-0.7761	-0.6605	-0.67039	-0.84125	-0.86926		C20:3	2.7319	2.41262	6.94914	3.23469	9.12815	-5.22382	-5.55872	-3.42068	-5.61044	-4.64284
	PC(14:0_22:6)	-0.3303	0.08935	1.21071	1.16033	1.66256	-1.14151	-0.86426	-0.70215	-0.83841	-0.2463		C20:4	-9.33433	-10.9763	-7.15823	-4.03224	-8.50184	7.72592	5.49984	10.2203	8.12517	8.43175
	PC(16:0_18:2)	0.061023	0.33163	0.736065	1.02898	1.79273	-1.35578	-1.23489	-0.20555	-0.59091	-0.56331		C20:5	-1.45293	-1.01662	-0.72418	-1.99641	-2.24365	1.20023	0.783031	2.03991	1.54215	1.86847
	PC(16:0_20:2)	-0.39516	0.404353	1.3827	0.74477	1.71299	-0.35247	-0.66742	-0.85439	-0.86778	-1.10759		C22:4	-3.73389	-2.35331	0.973389	-1.34216	-1.44252	3.81415	0.81174	1.79328	0.643365	0.835944
	PC(16:0_20:4)	-1.07454	-1.34953	-0.68632	-0.07032	-0.58206	0.749151	-0.42194	0.956732	0.748258	1.73057		C22:5	-0.98344	-0.73245	0.334993	0.704985	0.477276	0.967528	-1.13217	-0.66583	0.701714	0.327404
	PC(16:0_22:4)	-1.34134	-0.16882	-0.06385	-0.82809	-1.13053	1.09404	-0.08198	1.96009	0.251055	0.309432		C22:6	-3.60512	-3.14951	-0.6662	-0.81283	-0.24822	2.71634	2.42437	2.61701	-0.02802	0.752184
	PC(16:1_16:1)	0.163652	1.37429	0.468706	0.700825	1.60366	-0.83556	-0.84746	-0.68214	-0.85695	-1.08902
	PC(16:1_18:0)	0.478423	0.736262	1.98781	-0.15988	0.778527	-0.96648	-0.73885	-0.3446	-0.39641	-1.3748
	PC(16:1_18:1)	0.43873	0.907654	0.580485	0.896604	1.65306	-0.73399	-1.04032	-1.01128	-0.70969	-0.98125
	PC(16:1_18:2)	0.317846	0.377983	0.649364	0.741222	2.0518	-0.53082	-1.00405	-0.73826	-0.91082	-0.95427
	PC(16:1_20:1)	0.615639	0.798945	1.4327	-0.09114	1.40337	-1.03257	-0.89527	-0.21225	-1.02551	-0.99392
	PC(16:1_20:2)	0.894905	0.872007	1.11605	0.280309	1.31966	-0.54869	-0.6266	-0.9598	-1.20582	-1.14202
	PC(18:0_18:1)	-0.97811	-0.39606	-0.16209	-1.54713	-0.71416	1.8757	-0.01559	0.451488	0.99813	0.487818
	PC(18:0_20:1)	-0.18629	-1.22938	0.008268	-0.77191	-1.5027	0.48405	1.48316	1.16862	0.843628	-0.29745
	PC(18:0_20:4)	-1.13115	-1.08719	-0.11878	-0.8633	-0.93052	1.66467	-0.05721	0.756689	0.830987	0.935802
	PC(18:0_22:5)	-0.54141	-0.7366	-0.86137	-0.43781	-1.19948	1.97424	0.119257	-0.09872	1.26693	0.514959
	PC(18:1_18:2)	0.50855	0.441123	0.209525	1.00189	1.9786	-0.93325	-1.0429	-0.88997	-0.53041	-0.74316
	PC(18:1_18:3)	-0.00276	0.050198	0.770405	1.22976	1.53596	-1.01597	-0.78245	0.385702	-1.52304	-0.64781
	PC(18:1_20:2)	0.270255	0.445198	2.22262	0.714872	0.300176	-0.64761	-0.68185	-0.82112	-0.94823	-0.85432
	PC(18:1_20:4)	-1.02274	-1.19272	-0.88419	0.286057	-0.73027	0.744248	-0.36687	1.89087	0.806668	0.468952
	PE(14:0_16:1)	0.743283	1.80353	-0.40313	0.841067	0.702092	-0.08577	-0.32909	-0.77691	-1.25323	-1.24183
	PE(14:0_18:2)	0.812493	1.58442	0.309172	0.360506	1.24395	-0.69595	-0.61696	-0.80702	-0.82993	-1.36069
	PE(14:0_20:3)	0.345347	0.756887	1.01718	-0.35696	1.91499	-0.02084	-0.68315	-0.85252	-1.19373	-0.9272
	PE(16:0_16:1)	0.95372	1.17113	-0.41741	1.14969	1.15968	-0.6748	-0.86737	-0.17754	-1.13431	-1.1628
	PE(16:0_18:1)	-0.45865	-0.55538	-1.34779	-0.61291	-0.76719	1.48209	1.46108	1.12904	-0.30626	-0.02404
	PE(16:0_20:4)	-0.97536	-1.04426	-0.9673	-0.3059	-0.59147	-0.35599	0.283911	1.63266	1.21848	1.10522
	PE(16:0_22:4)	-0.96536	-1.13535	-0.04443	-0.84837	-1.00047	1.74749	1.15487	-0.06177	0.575251	0.578136
	PE(16:0_22:6)	-1.38347	-1.57926	-0.05129	-0.55031	-0.51517	1.30549	1.20458	0.624799	0.351434	0.593198
	PE(18:0_20:4)	-0.81055	-1.09659	-0.69567	-0.92585	-0.78124	0.716148	1.65023	0.093355	0.584031	1.26613
	PE(18:0_22:6)	-0.73534	-0.80257	-0.76267	-0.85806	-0.86606	0.675577	1.3064	1.85792	-0.14754	0.332341
	PE(18:1_18:1)	1.99842	0.369024	-0.1982	0.870923	0.462509	-0.42961	0.07648	-0.57121	-1.38359	-1.19475
	PE(18:1_18:2)	1.06436	0.714924	-0.40114	0.784178	1.78593	-1.22163	-0.57893	-0.60655	-0.70889	-0.83226
	PE(18:1_20:4)	-0.90286	-1.06567	-1.0767	-0.46033	-0.58561	-0.29921	0.739318	1.58563	1.19356	0.871864
	PE(18:1_22:6)	-1.15601	-0.85704	-1.06294	-0.56479	-0.52955	1.87678	0.777658	0.836439	0.606504	0.072948
	PE(18:2_18:2)	0.524776	0.087015	0.265871	1.20702	1.81124	-1.18973	-0.93157	-0.05777	-0.58596	-1.13089
	PE(20:0_20:1)	-0.85942	-0.36988	0.137138	-0.87932	-1.72115	1.16899	1.54536	0.184291	0.032037	0.761949
	PE(20:0_20:5)	-0.88624	-1.23528	0.242275	-0.68626	-1.11947	0.917335	-0.03675	0.250399	0.669184	1.88479
	PE(20:1_20:2)	0.80769	0.22465	1.7881	0.86809	0.60651	-0.76794	-0.43963	-1.12558	-1.02568	-0.93621
	PE(20:1_20:3)	0.385916	0.289617	1.82471	0.877203	0.930081	-0.85339	-0.80253	-0.87248	-1.09798	-0.68116
	PE(20:2_20:3)	-0.39102	0.693968	1.25226	0.373159	1.87758	-0.81871	-1.06756	-0.70693	-0.8158	-0.39695
	PE(22:4_22:5)	-0.44202	0.004148	1.19636	1.1428	1.67675	-1.00672	-1.25143	-0.56712	-0.56522	-0.18756
	PE(O-16:0_16:1)	0.843904	1.92159	-0.52673	0.722032	0.843602	-0.53022	-0.64154	-0.6441	-1.00418	-0.98435
	PE(O-16:0_18:2)	1.23687	1.58987	-0.76216	0.797456	0.809294	-0.99225	-0.88052	-0.40636	-0.39894	-0.99325
	PE(O-16:0_18:3)	0.321058	2.03486	-0.42166	0.901693	0.833783	-1.01358	-0.62613	-0.36865	-1.09037	-0.57101
	PE(O-16:0_20:4)	-0.74729	-0.82046	-1.3012	-0.1445	-0.96563	0.432951	-0.06078	1.61813	1.40357	0.585205
	PE(O-18:0_16:1)	0.704954	1.42749	0.099443	1.44994	0.619108	-0.4302	-1.05904	-0.82682	-1.06196	-0.92292
	PE(O-18:0_18:0)	-0.01374	0.817019	0.405341	1.82155	1.05312	-0.28695	-0.7644	-0.96908	-1.09228	-0.97058
	PE(O-18:0_18:1)	0.496719	1.51583	-0.11151	1.63091	0.521751	-0.87585	-1.13666	-0.63407	-0.87654	-0.53058
	PE(O-18:0_18:2)	0.460676	1.48928	-0.02684	1.55906	0.632782	-1.05292	-1.10878	-0.77011	-0.82288	-0.36027
	PE(O-18:0_20:4)	-0.90601	-1.28876	-0.9045	0.120229	-1.22649	1.2648	1.07994	0.893764	0.756465	0.210559
	PE(P-16:0_16:1)	0.9728	1.78326	-0.3305	0.767181	0.899222	-0.8499	-0.71789	-0.78262	-0.85379	-0.88775
	PE(P-16:0_18:1)	1.08248	2.07466	-0.1149	0.329937	0.218765	-0.85457	-1.20478	-0.04281	-0.56797	-0.92082
	PE(P-16:0_18:2)	0.809682	1.58856	-0.268	0.56408	1.13844	-1.42931	-1.2359	-0.15449	-0.38945	-0.62362
	PE(P-16:0_18:3)	0.357897	1.31607	-0.00691	0.585772	1.73904	-1.26435	-1.05648	-0.33947	-0.49853	-0.83304
	PE(P-16:0_20:3)	1.02615	0.02713	0.830367	0.887755	1.55541	-1.07168	-0.97769	-0.39887	-1.04271	-0.83585
	PE(P-16:0_22:4)	-0.98517	-1.05329	-0.11468	-0.80849	-0.98827	1.97933	0.990282	0.462076	0.382276	0.135931
	PE(P-16:1_16:1)	0.927337	1.61123	0.228023	0.99244	0.655459	-0.94957	-1.11068	-0.67854	-0.64073	-1.03497
	PE(P-16:1_18:1)	0.389065	1.22959	0.003782	1.22064	1.33595	-1.09532	-1.18779	-0.41163	-0.44181	-1.04249
	PE(P-18:0_15:0)	0.951113	0.165683	0.12944	0.865186	1.61084	0.281855	-1.27928	-0.39226	-1.4087	-0.92387
	PE(P-18:0_18:3)	0.258487	0.890586	0.737536	1.47046	0.527901	-1.7217	-0.29045	-1.3632	-0.01154	-0.49807
	PE(P-18:0_20:4)	-0.87114	-1.10271	-0.19654	-0.71263	-1.14795	2.0315	0.659132	0.461	0.45245	0.426888
	PE(P-18:0_20:5)	-0.56669	0.218658	-0.96646	-1.31015	-1.12418	0.282893	0.819777	1.78951	0.872961	-0.01632
	PE(P-18:1_16:1)	0.855186	1.11053	-0.37484	0.876203	1.62806	-0.70455	-0.64197	-0.74572	-0.94608	-1.05682
	PE(P-18:1_18:0)	1.54922	1.00271	0.222715	0.847478	0.750445	-0.89093	-1.367	-0.97316	-0.53513	-0.60634
	PE(P-18:1_18:1)	1.19916	1.03418	0.201422	1.04604	0.993727	-1.01031	-1.25128	-0.47536	-0.71346	-1.02412
	PE(P-18:1_18:2)	1.03836	1.08895	-0.04123	0.870108	1.27941	-1.47066	-0.98151	-0.27768	-0.71199	-0.79376
	PE(P-18:1_20:3)	0.622547	0.24353	1.57935	0.763787	1.0991	-1.05476	-0.65135	-0.31397	-1.22791	-1.06032
	PE(P-20:0_18:1)	0.643219	0.494524	-0.5839	1.63217	1.38529	-0.90389	-0.9733	-0.39237	-0.0798	-1.22194
	PE(P-20:1_18:3)	0.078349	-0.25792	0.773505	1.33858	1.75175	-0.3706	-0.3567	-1.08566	-1.30611	-0.5652
	PG(16:0_16:0)	-0.8553	-0.67328	-0.66702	-0.72376	-0.94016	-0.69118	1.29011	0.807846	1.50905	0.94369
	PG(16:1_18:1)	0.133508	0.693391	-0.14159	1.87929	1.30851	-1.06627	-0.58	-0.53996	-1.00118	-0.6857
	PG(20:1_20:4)	-0.8927	-0.92842	-0.32704	-0.95572	-0.9606	0.777643	1.99412	0.331476	0.130692	0.830553
	PS(16:0_18:0)	-0.76788	-1.01825	-0.42056	-0.84162	-1.03401	1.22284	0.567782	0.425754	0.016661	1.84929
	PS(16:1_18:1)	1.81554	0.896368	-0.00827	0.694419	0.369014	-1.16777	-1.37667	-0.80228	-0.5916	0.171247
	PS(18:3_20:3)	0.742968	0.401486	0.44527	0.689752	1.751	-1.40443	-1.37646	-0.27592	-0.23229	-0.74138
	TAG(42:1_FA18:1)	0.809867	0.82693	1.15131	1.31711	0.11372	-1.43681	-1.30276	-0.26743	-0.70488	-0.50706
	TAG(49:0_FA18:0)	-0.02294	0.726809	1.61233	0.823465	0.509706	-1.47829	-1.3717	-0.52128	-0.6665	0.388397
	TAG(50:2_FA16:1)	0.568768	-0.26382	1.2462	0.305708	1.63807	-1.31555	-0.99426	0.454391	-0.7587	-0.88081
	TAG(50:2_FA18:2)	0.74227	0.703702	0.335554	0.734197	1.78058	-1.29526	-1.02487	-0.46947	-0.90859	-0.59812
	TAG(50:3_FA18:2)	-0.27515	0.247155	0.509337	1.28272	1.84875	-1.25277	-0.56964	-0.81219	-0.99334	0.015135
	TAG(50:3_FA18:3)	-0.58695	1.41342	1.22889	0.711741	0.851203	-1.1691	-1.25189	-0.36704	0.086386	-0.91666
	TAG(51:3_FA17:0)	-0.16895	0.678359	0.55125	1.27312	1.75898	-1.10375	-0.91701	-0.65147	-0.70817	-0.71237
	TAG(52:0_FA16:0)	1.20983	-0.0096	1.54484	1.15703	0.135374	-0.47447	-0.5039	-0.82571	-0.85428	-1.37913
	TAG(52:3_FA18:3)	0.063783	0.206866	0.360012	1.20049	2.00711	-1.09144	-0.57335	-1.01181	-0.84101	-0.32065
	TAG(54:3_FA16:0)	0.416166	0.233364	1.50554	1.32214	0.073404	-1.63475	0.294015	-1.17853	-0.32506	-0.70629
	TAG(54:6_FA16:1)	-0.99218	-1.00562	-0.74039	-0.60819	-0.66656	0.0048	-0.08289	1.26467	1.26918	1.55718
	TAG(54:7_FA20:4)	-0.15287	0.221095	1.22037	1.17548	1.62303	-0.91713	-1.00096	-0.76656	-0.76591	-0.63655
	TAG(55:1_FA18:1)	-0.39007	0.739876	1.39981	1.42219	0.459926	-1.2461	-1.32136	-0.62357	-0.62163	0.180934
	TAG(56:2_FA16:0)	0.991189	0.987068	1.15588	1.27729	-0.2313	-0.52371	-1.07906	-0.95376	-0.38997	-1.23363
	TAG(56:4_FA20:4)	1.37321	0.31444	1.74372	0.700901	-0.03058	-0.94195	-1.04044	-0.75637	-0.75893	-0.604
	TAG(56:7_FA16:1)	-0.28751	0.619104	0.504914	1.27822	1.80693	-1.17347	-0.5773	-0.64106	-0.55419	-0.97563
	TAG(58:2_FA18:1)	1.00281	1.89222	0.463113	0.822387	-0.28328	-0.89153	-1.15782	-0.3297	-0.91127	-0.60693
	TAG(58:6_FA18:1)	-0.37518	0.05927	1.22016	1.16801	1.68793	-0.84261	-0.65536	-0.33839	-0.80539	-1.11846
	DAG(16:0_20:0)	-0.24286	0.130962	1.13788	1.16694	1.65275	-0.77991	-0.56422	-1.17817	-0.24611	-1.07727
	DAG(16:1_18:0)	0.854226	0.61577	1.87563	0.141574	0.236151	-1.17225	-1.24414	0.279326	-0.93293	-0.65336
	CE(18:3)	-1.00712	-0.9372	-0.75036	-0.75876	-0.67508	0.282857	-0.05245	1.77198	1.18549	0.940646
	SM(d18:1/14:0)	-0.99912	-1.10355	-0.72582	-0.71801	-0.43648	0.568557	-0.38876	0.860353	1.52792	1.4149
	SM(d18:1/18:1)	0.836305	1.19698	0.450795	1.49461	0.514862	-1.03228	-1.08693	-0.94473	-0.66869	-0.76092
	SM(d18:1/20:0)	-0.77781	-0.85157	-0.76549	-0.93591	-1.03268	0.017631	0.566592	1.11157	1.44871	1.21895
	SM(d18:1/22:0)	-0.70898	-0.80419	-0.68775	-0.97327	-1.07877	-0.16364	0.608444	1.11721	1.32459	1.36636
	SM(d18:1/24:0)	-0.07522	-0.68541	-0.35026	-1.4357	-1.55633	0.569821	0.303572	0.989056	1.03788	1.20259
	SM(d18:1/26:1)	-0.32489	-1.05562	-0.19221	-1.38905	-1.05289	1.33241	0.005205	1.02897	1.33047	0.317598
	CER(d18:0/22:0)	-0.64256	-0.45341	-0.09489	-1.66124	-0.68409	0.510054	1.45181	0.39041	1.57269	-0.38878
	CER(d18:0/24:1)	-1.7995	-0.91853	0.173694	-0.48449	-0.46356	0.55792	0.010147	1.1474	1.67322	0.103684
	LacCer(d18:1/20:1)	-0.17263	0.154922	1.7912	1.25518	0.909394	-0.93037	-0.91918	-0.86766	-0.8622	-0.35866

## Sheet: Figure 7
	Figure 7A: % ThT Fluorescence						Figure 7B: PrP			Figure 7C: GFAP			Figure 7D: spike rate			Figure 7E: Burst rate			Figure 7G: Neurite mitochondria			Figure 7H: Neurotransmitters				Figure 7I: ROS positive cells			Figure 7J: Neutral lipids			Figure 7L: Lipid droplets
	Time (h)	NN (5-6m)					DD	NN		DD	NN		DD	NN		DD	NN		DD	NN			DD	NN		DD	NN		DD	NN		DD	NN
	0.716667	0.183185	0.242376	-4.10077	-4.09493		0.430755	2.13714		0.53526	8.87075		3.65625	0.809673		20.1667	5.5814		1.37	9.79		Acetylcholine	0	5.35832		13.71	35.87		10200418	4796088		1692.78	972.559
	1.43333	-0.01822	0.093911	0.074672	0.048945		0.233543	1.57031		0.315968	5.82007		2.43667	0.809912		18.6667	3.57899		0.97	4.43		GABA	0	-4.46282		22.79	67.79		8801611	10334970		1709.8	1123.6
	2.15	-0.08609	-0.57382	-0.04795	-0.00711		0.752093	1.10693		2.062	2.65069		1.5096	1.09138		10	5.92857		1.11	4.29		Adenosine	0	1.73078		24.01	45.14		12965100	5468746		1260.3	852.476
	2.86667	-0.07888	0.237538	-0.02673	-0.04184		0.784957	1		1.08678	6.95684		2.74166	0.866665		20.4	8.5		0.56	3.17		Aspartate	0	0.519083		20.07	56.78		1.13427e+07	5843420		1251.89	904.222
	3.58333	-0.0981	0.1817	-0.1008	-0.04464		1.84729	1.04812					0.68148			7.33333						ATP	0	-0.28454					12830164	9790177		1580.14	729.269
	4.3	0.018218	0.249834	-0.11581	-0.04144		1.28944	1.13984					1.34487			14.2193						Dopamine	0	-0.16657								1438.59	169.333
	5.01667	-0.00791	0.450911	-0.07277	-0.0011		1.21552	1.83506														Glutamate	0	-0.83423
	5.73333	-0.0032	0.480543	0.046045	0.009409		1.44641	1.44061														Glycine	0	0.458447
	6.45	0.013113	0.441033	-0.05696	0.117507																	NAAG	0	-0.46596
	7.16667	0.044845	0.429644	-0.0005	0.081174																	Norepinephrine	0	-0.30127
	7.88333	0.090491	0.484776	0.037236	0.161948																	Serine	0	1.78028
	8.6	0.082884	0.510075	-0.00751	0.098089																	Serotonin	0	-1.02584
	9.31667	0.083985	0.384188	0.045644	0.047643
	10.0333	0.12873	0.042105	-0.04514	0.211493
	10.75	0.181984	0.412409	-0.07097	0.085078
	11.4667	0.126928	0.232901	0.072971	0.141129
	12.1833	0.101302	0.558252	0.038537	0.122312
	12.9	0.087989	-0.09426	0.098295	0.112102
	13.6167	0.144246	0.692606	0.074572	0.123913
	14.3333	0.08949	0.550794	0.142438	0.132721
	15.05	0.16877	0.307889	0.044043	0.141129
	15.7667	0.086287	0.39084	0.026325	0.166252
	16.4833	0.151653	0.142694	0.021621	0.127316
	17.2	0.067768	0.19198	0.011811	0.176661
	17.9167	0.112013	0.63828	0.076674	0.077871
	18.6333	0.0989	0.647754	0.1034	0.165051
	19.35	0.088589	0.433978	0.115212	0.200183
	20.0667	0.153555	0.360199	-0.0014	0.055551
	20.7833	0.104906	0.441336	0.007808	0.08768
	21.5	0.024425	0.413921	-0.04835	0.053249
	22.2167	0.107809	0.41513	0.013413	0.050346
	22.9333	0.098299	0.150556	-0.03894	0.04384
	23.65	0.095697	0.610462	0.056254	0.090282
	24.3667	0.077778	0.415029	0.005505	0.071065
	25.0833	0.065666	0.666703	-0.04124	0.080473
	25.8	0.053054	0.561679	-0.01892	0.071065
	26.5167	0.051752	0.267271	0.013913	0.088581
	27.2333	0.052553	0.549887	-0.00771	0.069764
	27.95	0.04995	0.577806	0.000601	0.09879
	28.6667	0.04975	0.496569	-0.05896	0.02172
	29.3833	0.055156	0.323713	-0.06927	0.01141
	30.1	0.023624	0.176862	0.034333	0.066861
	30.8167	0.029129	0.584055	-0.01151	0.058854
	31.5333	0.016316	-0.10354	-0.06156	0.017316
	32.25	0.027728	0.059542	-0.06666	0.036333
	32.9667	-0.02182	0.350423	-0.09059	0.037034
	33.6833	-0.01021	0.392956	-0.04855	-0.02572
	34.4	0.001502	-0.2523	-0.05806	-0.0048
	35.1167	-0.01211	0.072544	-0.09389	0.015614
	35.8333	-0.05536	0.21234	-0.04044	0.011711
	36.55	-0.05776	0.495057	-0.12642	-0.00861
	37.2667	-0.08248	0.233002	-0.12712	-0.04634
	37.9833	-0.07778	0.540009	-0.07387	-0.04624
	38.7	-0.05005	-0.07068	-0.13974	-0.07267
	39.4167	-0.06066	0.552407	-0.09789	-0.09419
	40.1333	-0.06817	0.710043	-0.11982	-0.05315
	40.85	-0.05275	0.695025	-0.14574	-0.05585

## Sheet: Supplementary Figure S2
	Supplementary Figure S2 C: α-Syn RT-QuIC															Supplementary Figure S2 D: Tau-K12 RT-QuIC
		DD			DN			NN			Controls						KO			CVD			sAD			DN			NN			NN
	-3	0	0	0	0	0	0	0	0	0	100					-3	0			0			100			0	0	0	0	0	0	0	0	0
	-4	0	0	0	0	25	0	25	0	25	0					-4				25			100			0	0	0	0	0	0	0	0	0
																-5				0			100			0	0	0	0	0	0	0	0	0
																-6				0			50			0	0	0	0	0	0	0	0	0
																-7							25			0	0	0	0	0	0	0	0	0
																-8							0			0	0	0	0	0	0	0	0	0

## Sheet: Supplementary Figure S3
	Supplementary Figure S3			Supplementary Figure S3
	Delta Oscillatory power			Theta Oscillatory power
	DD	DN		DD	DN
	0.165908	0.334795		0.271152	0.235366
	0.225007	0.249991		0.16171	0.160853
	0.324226	1.33197		0.128246	1.13283
	0.137936	0.240625		0.152033	0.163189

## Sheet: Supplementary Figure S4
				Supplementary Figure S4 A: Complex 1 activity											Supplementary Figure S4 A: Complex 1 activity average			Supplementary Figure S4 B: UCP2 level
					DD				DN						DD	DN		DD	DN
				Time(min)	1	1	1	1	1	1	1	1			1.45	1.51		1.29269	0.308652
				0	1.23	1.07	1.04	1.6	1.06	1.1	1.05	1.03			1.17	1.81		1.11534	0.304254
				1	1.53	1.08	1.04	1.3	1	1.16	1.06	1.08			1.68	1.22		1.0207	0.285089
				2	1.35	1.07	1.11	1.4	1.06	1.23	1.11	1.11			1.43	1.5		0.571269	0.255975
				3	1.9	1.04	0.93	1.1	1.5	1.42	0.89	1.39
				4	1.8	1.07	1	1.2	1.39	1.48	0.95	1.25
				5	0.95	1.06	1.11	1.1	1.33	1.42	0.92	1.2
				6	1.2	1.09	0.96	1.2	1.44	1.71	1.23	1.86
				7	1.08	1.1	1	1.4	1.39	1.48	1.02	1.24
				8	1.83	1.05	0.85	1	1.28	1.42	0.94	1.23
				9	1.9	1.09	1.11	1.3	1.44	1.55	0.97	1.27
				10	1.05	1.13	1	1.2	1.44	1.52	1	1.24
				11	2.15	1.13	1.07	1.3	1.22	1.42	1.11	1.25
				12	2.2	1.12	1.19	1.3	1.17	1.45	1.14	1.23
				13	2.08	1.13	1.07	1.3	1.39	1.58	1.09	1.27
				14	1.25	1.1	1.04	1.2	1.56	1.61	1	1.32
				15	2.08	1.14	1.11	1.2	1.39	1.55	1.12	1.34
				16	1.05	1.18	1.07	1.3	1.5	1.65	1.06	1.32
				17	2.18	1.15	1.11	1.3	0.5	1.55	1.15	1.28
				18	1.13	1.19	1.19	1.5	1.89	2.39	1.37	1.63
				19	1.53	1.19	1.41	1.3	2	2.29	1.37	3.41
				20	2.13	1.14	1.52	1.2	1.44	1.65	1.11	1.34
				21	2.25	1.15	1.15	1.4	1.39	1.68	1.18	1.34
				22	1.15	1.15	1.15	1.4	1.56	1.74	1.18	1.37
				23	1.1	1.17	1.11	1.3	1.5	1.74	1.17	1.35
				24	1.78	1.16	1.15	1.5	1.33	1.68	1.26	1.37
				25	1.13	1.17	1.22	1.5	1.44	1.77	1.23	1.38
				26	1.05	1.15	1.15	1.3	1.5	1.84	1.15	1.39
				27	2.5	1.16	1.15	1.4	1.83	1.84	1.18	1.41
				28	1.13	1.18	1.15	1.5	1.44	1.84	1.25	1.41
				29	1.1	1.18	4.26	1.4	1.5	1.87	1.25	2.03
				30

[truncated: 1 more sheets: Supplementary Figure S6]
